# Supplementary material for: (E)-3-(3,5-Dimethoxy­phen­yl)acrylo­hydrazide
Source: Acta Crystallogr Sect E Struct Rep Online. 2008 Sep 13;64(Pt 10):o1943. doi: 10.1107/S1600536808028985 (PMC2959407; doi:10.1107/S1600536808028985)
Supplement: Supplementary file 1 [file e-64-o1943-sup1.cif]

##############################################################################
###                                                                        ###
###        Electronic paper (Acta Crystallographica Section E)             ###
###                                                                        ###
##############################################################################
#                                                                            #
# This CIF contains the data in a paper accepted for publication in Acta     #
# Crystallographica Section E. It conforms to the requirements of Notes      #
# for Authors for Section E, and has been peer reviewed under the auspices   #
# of the IUCr Commission on Journals.                                        #
#                                                                            #
# Full details of the Crystallographic Information File format               #
# are given in the paper "The Crystallographic Information File (CIF):       #
# a New Standard Archive File for Crystallography" by S. R. Hall, F. H.      #
# Allen and I. D. Brown [Acta Cryst. (1991), A47, 655-685].                  #
#                                                                            #
# The current version of the core CIF dictionary is obtainable from          #
# ftp://ftp.iucr.org/pub/cif_core.dic. The current version number is 2.4.    #
#                                                                            #
# Software is freely available for graphical display of the structure(s) in  #
# this CIF.  For information consult the CIF home page http://www.iucr.org/  #
# cif/home.html                                                              #
#                                                                            #
# This file may be used for bona fide research purposes within the           #
# scientific community so long as proper attribution is given to the journal # 
# article from which it was obtained.                                        #
#                                                                            #
##############################################################################
                                             
data_I
_audit_creation_method     SHELXL-97
_journal_date_recd_electronic     2008-09-08
_journal_date_accepted     2008-09-10
_journal_name_full     'Acta Crystallographica, Section E'
_journal_year     2008
_journal_volume     64
_journal_issue     10
_journal_page_first     o1943
_journal_page_last     o1943
_journal_paper_category     QO
_journal_coeditor_code     HK2530
_publ_contact_author_name     'Nasim Hasan Rama'
_publ_contact_author_address
;
DEPARTMENT OF CHEMISTRY,
QUAID-I-AZAM UNIVERSITY,
ISLAMABAD 45320,
PAKISTAN
;
_publ_contact_author_email     'nasimhrama@yahoo.com'
_publ_contact_author_fax     '92-51-2873869'
_publ_contact_author_phone     '92-51-2211034'
_publ_section_title
;
(<i>E</i>)-3-(3,5-Dimethoxyphenyl)acrylohydrazide
;
loop_
    _publ_author_name
    _publ_author_address
    'Shahzad Ahmed'
;
Department of Chemistry,
Quaid-i-Azam Univeristy,
Islamabad 45320,
Pakistan
;
    'Ghulam Qadeer'
;
Department of Chemistry,
Quaid-i-Azam Univeristy,
Islamabad 45320,
Pakistan
;
    'Nasim Hasan Rama'
;
Department of Chemistry,
Quaid-i-Azam Univeristy,
Islamabad 45320,
Pakistan
;
    ' Ales Ruzicka'
;
Department of General and Inorganic Chemistry,
Faculty of Chemical Technology,
University of Pardubice,
Nam. Cs. Legii' 565, 53210 Pardubice,
Czech Republic
;
_chemical_name_systematic
;
(<i>E</i>)-3-(3,5-dimethoxyphenyl)acrylohydrazide
;
_chemical_name_common     ?
_chemical_formula_moiety     'C11 H14 N2 O3'
_chemical_formula_sum     'C11 H14 N2 O3'
_chemical_formula_iupac     'C11 H14 N2 O3'
_chemical_formula_weight     222.24
_chemical_melting_point     '401(1)'
_symmetry_cell_setting     monoclinic
_symmetry_space_group_name_H-M     'P 21/c'
_symmetry_space_group_name_Hall     '-P 2ybc'
loop_
    _symmetry_equiv_pos_as_xyz
    'x, y, z'
    '-x, y+1/2, -z+1/2'
    '-x, -y, -z'
    'x, -y-1/2, z-1/2'
_cell_length_a     4.8910(19)
_cell_length_b     30.358(11)
_cell_length_c     8.3440(14)
_cell_angle_alpha     90.00
_cell_angle_beta     113.02(3)
_cell_angle_gamma     90.00
_cell_volume     1140.4(7)
_cell_formula_units_Z     4
_cell_measurement_reflns_used     7914
_cell_measurement_theta_min     1
_cell_measurement_theta_max     27.5
_cell_measurement_temperature     150.0(10)
_exptl_crystal_description     'needle'
_exptl_crystal_colour     'colorless'
_exptl_crystal_size_max     0.897
_exptl_crystal_size_mid     0.174
_exptl_crystal_size_min     0.116
_exptl_crystal_density_diffrn     1.294
_exptl_crystal_density_meas     ?
_exptl_crystal_density_method     'not measured'
_exptl_crystal_F_000     472
loop_
    _exptl_crystal_face_index_h
    _exptl_crystal_face_index_k
    _exptl_crystal_face_index_l
    _exptl_crystal_face_perp_dist
    0 0 -1 0.056
    0 0 1 0.087
    -1 0 0 0.243
    1 0 0 0.427
    0 1 0 0.017
    0 -1 0 0.058
_exptl_absorpt_coefficient_mu     0.095
_exptl_absorpt_correction_type     Gaussian
_exptl_absorpt_process_details
;
(Coppens, 1970)
;
_exptl_absorpt_correction_T_min     0.961
_exptl_absorpt_correction_T_max     0.993
_diffrn_ambient_temperature     150.0(10)
_diffrn_radiation_type     MoK\a
_diffrn_radiation_wavelength     0.71073
_diffrn_radiation_source     'fine-focus sealed tube'
_diffrn_radiation_monochromator     graphite
_diffrn_measurement_device_type
                          'Bruker--Nonius KappaCCD area-detector diffractometer'
_diffrn_measurement_method     '\f and \w scans'
_diffrn_detector_area_resol_mean     9.091
_diffrn_reflns_number     7864
_diffrn_reflns_av_R_equivalents     0.1391
_diffrn_reflns_av_sigmaI/netI     0.0948
_diffrn_reflns_theta_min     2.97
_diffrn_reflns_theta_max     27.50
_diffrn_reflns_theta_full     27.50
_diffrn_measured_fraction_theta_max     0.962
_diffrn_measured_fraction_theta_full     0.962
_diffrn_reflns_limit_h_min     -5
_diffrn_reflns_limit_h_max     6
_diffrn_reflns_limit_k_min     -39
_diffrn_reflns_limit_k_max     35
_diffrn_reflns_limit_l_min     -10
_diffrn_reflns_limit_l_max     9
_diffrn_standards_number     ?
_diffrn_standards_interval_count     ?
_diffrn_standards_interval_time     ?
_diffrn_standards_decay_%     ?
_refine_special_details
;
Refinement of <i>F</i>^2^ against ALL reflections. The weighted
<i>R</i>-factor <i>wR</i> and goodness of fit <i>S</i> are based
on <i>F</i>^2^, conventional <i>R</i>-factors <i>R</i> are based
on <i>F</i>, with <i>F</i> set to zero for negative <i>F</i>^2^.
The threshold expression of <i>F</i>^2^ > \s(<i>F</i>^2^) is used
only for calculating <i>R</i>-factors(gt) <i>etc</i>. and is not
relevant to the choice of reflections for refinement. <i>R</i>-factors
based on <i>F</i>^2^ are statistically about twice as large as those
based on <i>F</i>, and <i>R</i>- factors based on ALL data will be
even larger.
;
_reflns_number_total     2522
_reflns_number_gt     1547
_reflns_threshold_expression     I>2\s(I)
_refine_ls_structure_factor_coef     Fsqd
_refine_ls_matrix_type     full
_refine_ls_R_factor_all     0.1643
_refine_ls_R_factor_gt     0.1108
_refine_ls_wR_factor_gt     0.2372
_refine_ls_wR_factor_ref     0.2740
_refine_ls_goodness_of_fit_ref     1.127
_refine_ls_restrained_S_all     1.127
_refine_ls_number_reflns     2522
_refine_ls_number_parameters     145
_refine_ls_number_restraints     0
_refine_ls_hydrogen_treatment     constr
_refine_ls_weighting_scheme     calc
_refine_ls_weighting_details
         'calc w=1/[\s^2^(Fo^2^)+(0.0574P)^2^+2.6221P] where P=(Fo^2^+2Fc^2^)/3'
_atom_sites_solution_hydrogens     geom
_atom_sites_solution_primary     direct
_atom_sites_solution_secondary     difmap
_refine_ls_shift/su_max     0.000
_refine_ls_shift/su_mean     0.000
_refine_diff_density_max     0.325
_refine_diff_density_min     -0.414
_refine_ls_extinction_method     none
_refine_ls_extinction_coef     ?
loop_
    _atom_type_symbol
    _atom_type_description
    _atom_type_scat_dispersion_real
    _atom_type_scat_dispersion_imag
    _atom_type_scat_source
    'C' 'C' 0.0033 0.0016
                         'International Tables Vol C Tables 4.2.6.8 and 6.1.1.4'
    'H' 'H' 0.0000 0.0000
                         'International Tables Vol C Tables 4.2.6.8 and 6.1.1.4'
    'O' 'O' 0.0106 0.0060
                         'International Tables Vol C Tables 4.2.6.8 and 6.1.1.4'
    'N' 'N' 0.0061 0.0033
                         'International Tables Vol C Tables 4.2.6.8 and 6.1.1.4'
_computing_data_collection
                    'COLLECT (Hooft, 1998) and DENZO (Otwinowski & Minor, 1997)'
_computing_cell_refinement
                    'COLLECT (Hooft, 1998) and DENZO (Otwinowski & Minor, 1997)'
_computing_data_reduction
                    'COLLECT (Hooft, 1998) and DENZO (Otwinowski & Minor, 1997)'
_computing_structure_solution     'SIR92 (Altomare <i>et al.</i>,  1994)'
_computing_structure_refinement     'SHELXL97 (Sheldrick, 2008)'
_computing_molecular_graphics     'PLATON (Spek, 2003)'
_computing_publication_material     'SHELXL97 (Sheldrick, 2008)'
loop_
    _atom_site_type_symbol
    _atom_site_label
    _atom_site_fract_x
    _atom_site_fract_y
    _atom_site_fract_z
    _atom_site_U_iso_or_equiv
    _atom_site_adp_type
    _atom_site_calc_flag
    _atom_site_refinement_flags
    _atom_site_occupancy
    _atom_site_disorder_assembly
    _atom_site_disorder_group
    O O1 0.5287(7) 0.28398(13) 0.5987(6) 0.0682(12) Uani d . 1 . .
    O O2 -0.4491(7) 0.08832(12) 0.3236(4) 0.0538(9) Uani d . 1 . .
    O O3 0.3626(7) 0.04751(12) 0.8379(5) 0.0544(10) Uani d . 1 . .
    N N1 0.0720(8) 0.30545(13) 0.5611(6) 0.0468(10) Uani d . 1 . .
    H H1 -0.0993 0.2975 0.5571 0.056 Uiso d R 1 . .
    N N2 0.1165(9) 0.34981(14) 0.5371(6) 0.0548(11) Uani d . 1 . .
    H H2A 0.2856 0.3587 0.5404 0.066 Uiso d R 1 . .
    H H2B -0.0256 0.3683 0.5186 0.066 Uiso d R 1 . .
    C C1 0.2785(10) 0.27498(16) 0.5905(7) 0.0469(12) Uani d . 1 . .
    C C2 0.1853(14) 0.22916(18) 0.6146(10) 0.074(2) Uani d . 1 . .
    H H2 0.0374 0.2236 0.6559 0.089 Uiso d R 1 . .
    C C3 0.3475(11) 0.19327(16) 0.5674(7) 0.0516(13) Uani d . 1 . .
    H H3 0.5095 0.1979 0.5373 0.062 Uiso d R 1 . .
    C C4 0.2192(10) 0.14822(15) 0.5752(6) 0.0437(11) Uani d . 1 . .
    C C5 -0.0544(10) 0.13674(16) 0.4480(6) 0.0451(11) Uani d . 1 . .
    H H5 -0.1530 0.1561 0.3573 0.054 Uiso d R 1 . .
    C C6 -0.1797(9) 0.09645(15) 0.4560(6) 0.0408(10) Uani d . 1 . .
    C C7 -0.0380(9) 0.06710(16) 0.5864(6) 0.0417(10) Uani d . 1 . .
    H H7 -0.1233 0.0400 0.5912 0.050 Uiso d R 1 . .
    C C8 0.2389(10) 0.07918(15) 0.7127(6) 0.0404(10) Uani d . 1 . .
    C C9 0.3672(9) 0.11891(15) 0.7090(6) 0.0391(10) Uani d . 1 . .
    H H9 0.5512 0.1261 0.7945 0.047 Uiso d R 1 . .
    C C10 -0.5868(11) 0.0472(2) 0.3233(7) 0.0605(15) Uani d . 1 . .
    H H10A -0.4515 0.0237 0.3308 0.073 Uiso d R 1 . .
    H H10B -0.7611 0.0443 0.2179 0.073 Uiso d R 1 . .
    H H10C -0.6420 0.0461 0.4217 0.073 Uiso d R 1 . .
    C C11 0.6609(10) 0.05504(18) 0.9613(7) 0.0547(13) Uani d . 1 . .
    H H11A 0.7879 0.0602 0.8999 0.066 Uiso d R 1 . .
    H H11B 0.7292 0.0296 1.0344 0.066 Uiso d R 1 . .
    H H11C 0.6652 0.0802 1.0318 0.066 Uiso d R 1 . .
loop_
    _atom_site_aniso_label
    _atom_site_aniso_U_11
    _atom_site_aniso_U_22
    _atom_site_aniso_U_33
    _atom_site_aniso_U_12
    _atom_site_aniso_U_13
    _atom_site_aniso_U_23
    O1 0.0387(18) 0.061(2) 0.117(4) -0.0048(17) 0.043(2) 0.001(2)
    O2 0.0457(18) 0.065(2) 0.0394(19) -0.0032(17) 0.0038(15) -0.0008(16)
    O3 0.0441(18) 0.056(2) 0.049(2) -0.0058(16) 0.0027(15) 0.0103(16)
    N1 0.0296(18) 0.050(2) 0.062(3) -0.0042(17) 0.0198(18) -0.005(2)
    N2 0.043(2) 0.049(2) 0.072(3) 0.0035(19) 0.022(2) 0.009(2)
    C1 0.040(2) 0.050(3) 0.056(3) -0.005(2) 0.024(2) -0.003(2)
    C2 0.076(4) 0.048(3) 0.134(6) -0.010(3) 0.080(4) -0.008(3)
    C3 0.048(3) 0.046(3) 0.069(4) 0.000(2) 0.032(3) 0.006(2)
    C4 0.043(2) 0.047(3) 0.049(3) -0.003(2) 0.026(2) -0.004(2)
    C5 0.048(3) 0.051(3) 0.035(2) 0.008(2) 0.015(2) 0.008(2)
    C6 0.038(2) 0.049(3) 0.037(2) 0.002(2) 0.0157(19) -0.006(2)
    C7 0.040(2) 0.043(2) 0.043(3) -0.005(2) 0.017(2) -0.004(2)
    C8 0.042(2) 0.045(3) 0.035(2) 0.003(2) 0.0155(19) 0.0017(19)
    C9 0.033(2) 0.045(3) 0.038(2) -0.0019(19) 0.0119(18) -0.0043(19)
    C10 0.043(3) 0.078(4) 0.049(3) -0.008(3) 0.006(2) -0.009(3)
    C11 0.046(3) 0.064(3) 0.045(3) -0.003(2) 0.007(2) 0.006(2)
_geom_special_details
;
All e.s.d.'s (except the e.s.d. in the dihedral angle between two l.s.
planes) are estimated using the full covariance matrix. The cell e.s.d.'s
are taken into account individually in the estimation of e.s.d.'s in
distances, angles and torsion angles; correlations between e.s.d.'s in
cell parameters are only used when they are defined by crystal symmetry.
An approximate (isotropic) treatment of cell e.s.d.'s is used for
estimating e.s.d.'s involving l.s. planes.
;
loop_
    _geom_bond_atom_site_label_1
    _geom_bond_atom_site_label_2
    _geom_bond_site_symmetry_2
    _geom_bond_distance
    _geom_bond_publ_flag
    O1 C1 . 1.230(5) ?
    O2 C6 . 1.371(5) ?
    O2 C10 . 1.416(6) ?
    O3 C8 . 1.374(5) ?
    O3 C11 . 1.438(6) ?
    N1 N2 . 1.391(6) ?
    N1 C1 . 1.320(6) ?
    N1 H1 . 0.8600 ?
    N2 H2A . 0.8601 ?
    N2 H2B . 0.8600 ?
    C1 C2 . 1.502(7) ?
    C2 H2 . 0.9300 ?
    C3 C2 . 1.489(7) ?
    C3 C4 . 1.517(7) ?
    C3 H3 . 0.9300 ?
    C4 C5 . 1.389(7) ?
    C5 H5 . 0.9301 ?
    C6 C5 . 1.381(7) ?
    C6 C7 . 1.367(7) ?
    C7 H7 . 0.9298 ?
    C8 C7 . 1.402(6) ?
    C8 C9 . 1.365(6) ?
    C9 C4 . 1.389(7) ?
    C9 H9 . 0.9300 ?
    C10 H10A . 0.9598 ?
    C10 H10B . 0.9600 ?
    C10 H10C . 0.9600 ?
    C11 H11A . 0.9601 ?
    C11 H11B . 0.9600 ?
    C11 H11C . 0.9600 ?
loop_
    _geom_angle_atom_site_label_1
    _geom_angle_atom_site_label_2
    _geom_angle_atom_site_label_3
    _geom_angle_site_symmetry_1
    _geom_angle_site_symmetry_3
    _geom_angle
    _geom_angle_publ_flag
    N2 N1 H1 . . 118.2 ?
    C1 N1 N2 . . 123.6(4) ?
    C1 N1 H1 . . 118.2 ?
    N1 N2 H2A . . 120.1 ?
    N1 N2 H2B . . 119.9 ?
    H2A N2 H2B . . 120.0 ?
    C6 O2 C10 . . 117.8(4) ?
    C8 O3 C11 . . 117.1(4) ?
    O1 C1 N1 . . 121.8(5) ?
    O1 C1 C2 . . 123.1(5) ?
    N1 C1 C2 . . 115.1(4) ?
    C1 C2 H2 . . 122.6 ?
    C3 C2 C1 . . 114.9(4) ?
    C3 C2 H2 . . 122.5 ?
    C2 C3 C4 . . 112.1(4) ?
    C2 C3 H3 . . 124.0 ?
    C4 C3 H3 . . 123.9 ?
    C5 C4 C3 . . 119.0(4) ?
    C5 C4 C9 . . 119.8(4) ?
    C9 C4 C3 . . 121.2(4) ?
    C4 C5 H5 . . 120.1 ?
    C6 C5 C4 . . 119.9(4) ?
    C6 C5 H5 . . 120.0 ?
    C7 C6 O2 . . 123.6(4) ?
    C7 C6 C5 . . 121.3(4) ?
    O2 C6 C5 . . 115.2(4) ?
    C6 C7 C8 . . 117.9(4) ?
    C6 C7 H7 . . 120.9 ?
    C8 C7 H7 . . 121.1 ?
    C9 C8 O3 . . 124.4(4) ?
    C9 C8 C7 . . 122.1(4) ?
    O3 C8 C7 . . 113.4(4) ?
    C8 C9 C4 . . 119.0(4) ?
    C8 C9 H9 . . 120.4 ?
    C4 C9 H9 . . 120.6 ?
    O2 C10 H10A . . 109.9 ?
    O2 C10 H10B . . 109.6 ?
    O2 C10 H10C . . 108.9 ?
    H10A C10 H10B . . 109.5 ?
    H10A C10 H10C . . 109.5 ?
    H10B C10 H10C . . 109.5 ?
    O3 C11 H11A . . 109.3 ?
    O3 C11 H11B . . 109.3 ?
    O3 C11 H11C . . 109.8 ?
    H11A C11 H11B . . 109.5 ?
    H11A C11 H11C . . 109.5 ?
    H11B C11 H11C . . 109.5 ?
loop_
    _geom_hbond_atom_site_label_D
    _geom_hbond_atom_site_label_H
    _geom_hbond_atom_site_label_A
    _geom_hbond_site_symmetry_A
    _geom_hbond_distance_DH
    _geom_hbond_distance_HA
    _geom_hbond_distance_DA
    _geom_hbond_angle_DHA
    _geom_hbond_publ_flag
    N1 H1 O1 1_455 0.86 2.02 2.870(3) 168.00 yes
