# Supplementary material for: (E)-3-(3,5-Dimethoxy­phen­yl)acrylo­hydrazide
Source: Acta Crystallogr Sect E Struct Rep Online. 2008 Sep 13;64(Pt 10):o1943. doi: 10.1107/S1600536808028985 (PMC2959407; doi:10.1107/S1600536808028985)
Supplement: Supplementary file 2 [file e-64-o1943-Isup2.hkl]

# 
# h,k,l, Fc-squared, Fo-squared, sigma(Fo-squared) and status flag 
# 
data_I
_shelx_title ' Compound X' 
_shelx_refln_list_code          4 
_shelx_F_calc_maximum      152.11 
_exptl_crystal_F_000       472.00 
_reflns_d_resolution_high  0.7696 
 
loop_ 
 _symmetry_equiv_pos_as_xyz 
 'x, y, z' 
 '-x, y+1/2, -z+1/2' 
 '-x, -y, -z' 
 'x, -y-1/2, z-1/2' 
 
_cell_length_a     4.8910 
_cell_length_b    30.3580 
_cell_length_c     8.3440 
_cell_angle_alpha  90.000 
_cell_angle_beta  113.000 
_cell_angle_gamma  90.000 
 
_shelx_F_squared_multiplier     1.000 
 
loop_ 
 _refln_index_h 
 _refln_index_k 
 _refln_index_l 
 _refln_F_squared_calc 
 _refln_F_squared_meas 
 _refln_F_squared_sigma 
 _refln_observed_status 
   1   0   0      836.76      895.14    157.32 o 
   3   0   0       15.91       19.30      6.44 o 
   4   0   0       20.89       13.15      5.74 o 
   5   0   0        2.26        9.51      8.83 o 
   1   1   0     6186.48     6668.01    517.83 o 
   2   1   0       25.00       28.46      3.00 o 
   3   1   0       83.35      126.51      3.50 o 
   4   1   0      100.79       84.06      3.68 o 
   5   1   0       18.55       18.90      9.87 o 
   1   2   0     1170.67     1137.44     45.56 o 
   2   2   0       26.26       23.16      3.74 o 
   3   2   0      246.49      233.15      7.18 o 
   4   2   0       53.04       54.76      3.73 o 
   5   2   0       77.83       71.60      6.39 o 
   1   3   0      656.01      677.06     33.65 o 
   2   3   0      924.91      922.56     11.47 o 
   3   3   0        8.77        9.02      2.55 o 
   4   3   0       52.49       47.92      3.46 o 
   5   3   0        9.97       15.53      4.95 o 
   1   4   0     1419.32     1252.42    126.73 o 
   3   4   0       17.67       30.95      1.95 o 
   4   4   0       16.17       13.28      3.06 o 
   5   4   0       18.51       19.08      5.11 o 
   1   5   0        6.77        9.29      3.46 o 
   2   5   0      247.35      317.71     17.53 o 
   3   5   0       38.77       43.54      3.86 o 
   4   5   0        0.27        1.49      2.09 o 
   5   5   0        1.38        5.62      4.36 o 
   0   6   0     4736.29     3398.47     74.20 o 
   1   6   0     1865.49     1674.76     27.01 o 
   2   6   0       18.82       18.66      3.14 o 
   3   6   0       10.75       19.22      2.32 o 
   4   6   0       55.57       51.39      3.21 o 
   5   6   0       18.56       20.89      3.51 o 
   1   7   0      520.85      506.80     12.19 o 
   2   7   0       34.42       38.00      2.20 o 
   3   7   0      511.93      480.72     26.79 o 
   4   7   0       19.78       26.57      3.53 o 
   5   7   0        5.01        7.02      4.09 o 
   0   8   0     4264.93     3483.21    139.29 o 
   1   8   0      466.27      453.18     10.00 o 
   2   8   0      102.08       92.58      7.25 o 
   3   8   0      221.89      227.57     13.46 o 
   4   8   0        3.80        7.31      2.57 o 
   5   8   0        0.38        1.13      3.15 o 
   1   9   0      607.56      581.87     14.23 o 
   2   9   0      102.63       69.67      5.87 o 
   3   9   0       33.19       32.27      5.60 o 
   4   9   0      265.40      249.60     13.12 o 
   5   9   0        6.81        7.25      5.16 o 
   0  10   0      831.61      563.24     14.10 o 
   1  10   0      315.40      350.79     10.05 o 
   2  10   0      266.96      244.01      6.10 o 
   3  10   0      182.69      145.24     10.16 o 
   4  10   0       41.26       34.45      5.80 o 
   5  10   0        9.33        6.03      3.20 o 
   1  11   0       18.53        6.50      9.94 o 
   2  11   0      281.85      300.74      9.20 o 
   3  11   0      134.50      116.90      6.71 o 
   4  11   0      180.35      135.75      9.27 o 
   5  11   0        2.15        5.08      7.30 o 
   0  12   0     2523.14     1621.53    255.75 o 
   1  12   0      739.39      737.21     19.14 o 
   2  12   0      152.10      147.62     10.02 o 
   3  12   0      313.57      274.59     17.91 o 
   4  12   0       88.88       75.14      4.48 o 
   5  12   0        2.93        2.61      6.87 o 
   1  13   0      641.27      772.14     31.17 o 
   2  13   0       57.91       44.85      3.00 o 
   3  13   0        5.87        5.84      3.23 o 
   4  13   0       80.40       81.32      4.94 o 
   5  13   0       15.07       -3.34      4.60 o 
   0  14   0     2076.80     1881.44    220.31 o 
   1  14   0      387.28      441.92     12.78 o 
   2  14   0       36.94       28.63     11.73 o 
   3  14   0       63.06       62.47      9.19 o 
   4  14   0      167.67      157.63     32.51 o 
   5  14   0       12.34       19.23      8.12 o 
   1  15   0        0.53        0.84      4.14 o 
   2  15   0     1090.11     1091.97     56.87 o 
   3  15   0      718.67      661.65     31.03 o 
   4  15   0        8.81        9.95     11.46 o 
   5  15   0        0.31        3.50      4.15 o 
   0  16   0      397.83      377.84     46.69 o 
   1  16   0      193.14      160.84      3.75 o 
   2  16   0       39.87       46.44      9.58 o 
   3  16   0      808.31      739.74     34.61 o 
   4  16   0       71.41       60.76     19.88 o 
   5  16   0        0.43        5.74      6.99 o 
   1  17   0       11.95        9.51      2.51 o 
   2  17   0       15.51       26.16      5.67 o 
   3  17   0       13.45       21.22     10.19 o 
   4  17   0        7.51       10.54      9.95 o 
   5  17   0        0.91       13.37      5.31 o 
   0  18   0       27.05       28.44      6.04 o 
   1  18   0      426.58      428.65     20.49 o 
   2  18   0       43.49       34.90      9.43 o 
   3  18   0       21.13       39.02      6.11 o 
   4  18   0        5.81        6.32     10.63 o 
   5  18   0        1.11       -5.92      7.94 o 
   1  19   0       18.40       15.58      2.92 o 
   2  19   0        4.46       11.42      7.94 o 
   3  19   0       91.03       90.86      4.80 o 
   4  19   0       27.93       24.70      7.80 o 
   5  19   0        3.61        5.44      8.39 o 
   0  20   0      351.99      399.63     21.34 o 
   1  20   0        3.76        0.38      3.06 o 
   2  20   0        0.44       -4.70      4.50 o 
   3  20   0        0.00       -6.90      4.60 o 
   4  20   0       99.41       94.87     15.51 o 
   5  20   0        0.41       12.22      8.97 o 
   1  21   0       21.96       16.77      2.63 o 
   2  21   0       14.65       14.37      8.70 o 
   3  21   0      161.41      126.44     18.51 o 
   4  21   0        0.29        1.82      5.24 o 
   0  22   0      570.21      659.93     83.87 o 
   1  22   0      127.81      122.13     14.72 o 
   2  22   0       22.24       18.64      3.42 o 
   3  22   0        3.62       -1.03      3.55 o 
   4  22   0        0.27        5.06      7.54 o 
   1  23   0        6.57        2.53      2.39 o 
   2  23   0        0.77       -0.84      3.54 o 
   3  23   0        0.82       -0.78      5.21 o 
   4  23   0        0.81       -8.03      5.35 o 
   0  24   0       92.70      110.35     22.35 o 
   1  24   0      409.48      463.63     56.98 o 
   2  24   0       39.65       32.24      3.78 o 
   3  24   0        0.45       -2.31      4.50 o 
   4  24   0        1.04       12.52      9.41 o 
   1  25   0      304.30      342.41     32.65 o 
   2  25   0       54.16       54.62      5.79 o 
   3  25   0        0.07       -0.89      3.59 o 
   4  25   0        1.74       14.37      8.52 o 
   0  26   0      170.58      171.29     56.78 o 
   1  26   0       15.50       11.81      3.17 o 
   2  26   0       74.41       70.10      9.44 o 
   3  26   0        6.69       -5.86      3.91 o 
   4  26   0        7.93       33.03      9.02 o 
   1  27   0      442.36      457.77     61.70 o 
   2  27   0        0.64        9.41      3.57 o 
   3  27   0       52.04       56.13      4.98 o 
   4  27   0       14.67        8.90      9.02 o 
   0  28   0      108.95      136.76     23.99 o 
   1  28   0       35.10       56.05      7.42 o 
   2  28   0       13.31        9.40      2.93 o 
   3  28   0       17.94       25.96      8.18 o 
   4  28   0       32.80       71.83     11.21 o 
   1  29   0       84.55       86.29     12.50 o 
   2  29   0        0.04        1.84      3.27 o 
   3  29   0        2.74        8.98      7.93 o 
   0  30   0       72.83      106.02      5.01 o 
   1  30   0      179.09      216.98     27.94 o 
   2  30   0        9.51       10.64      4.73 o 
   3  30   0        0.41       -5.75      7.80 o 
   1  31   0        0.41       -0.60      3.95 o 
   2  31   0       18.03       22.15      6.38 o 
   3  31   0        0.57        5.85      7.91 o 
   0  32   0        1.68       -0.03      2.73 o 
   1  32   0        0.02       -1.58      4.94 o 
   2  32   0        9.66        3.48      4.73 o 
   3  32   0        2.75       14.30      8.63 o 
   1  33   0       18.37       22.85      6.24 o 
   2  33   0       12.69       33.36     10.64 o 
   3  33   0        0.00        2.09      8.66 o 
   0  34   0        3.16        4.86      4.14 o 
   1  34   0        0.51        3.46      3.25 o 
   2  34   0        2.15        5.60      8.22 o 
   1  35   0        9.56        6.97      2.40 o 
   2  35   0        5.14        9.06      8.52 o 
   0  36   0        5.46       12.91      5.04 o 
   1  36   0        6.08        6.18      3.56 o 
   2  36   0        0.48        9.84      8.41 o 
   1  37   0        2.16        1.34      4.01 o 
   2  37   0        1.17       11.54      8.05 o 
   0  38   0       31.19       64.79      6.53 o 
   1  38   0        1.86        8.51      2.64 o 
  -6   1   1        2.42        6.96      4.88 o 
  -5   1   1       44.72       59.93      4.25 o 
  -4   1   1        7.64       11.97      2.55 o 
  -3   1   1       99.08      133.71      8.51 o 
  -2   1   1      165.19      154.56      3.36 o 
  -1   1   1     3395.38     3600.66     85.22 o 
   1   1   1      442.17      423.84      5.73 o 
   2   1   1      713.42      906.52     21.50 o 
   3   1   1       61.90       58.59      2.83 o 
   4   1   1      107.32       98.23      4.20 o 
   5   1   1       52.79       41.39      5.15 o 
  -6   2   1        1.12       -6.65      4.43 o 
  -5   2   1       72.45       91.47      9.53 o 
  -4   2   1       17.36       15.91      2.42 o 
  -3   2   1     1634.28     1882.25     39.29 o 
  -1   2   1       93.28       93.28      2.42 o 
   0   2   1      138.79      108.94     29.02 o 
   1   2   1       22.69       34.31      2.55 o 
   2   2   1     3878.34     4402.61     63.24 o 
   3   2   1        5.46        9.05      1.93 o 
   4   2   1       56.31       52.96      4.23 o 
   5   2   1        0.00        6.65      5.45 o 
  -6   3   1       28.25       15.00      7.28 o 
  -5   3   1       74.43       73.78      4.31 o 
  -4   3   1       50.31       54.26      4.64 o 
  -3   3   1      221.21      305.27      9.56 o 
  -2   3   1     1493.23     1514.76     20.48 o 
  -1   3   1        3.45       -0.39      1.96 o 
   0   3   1       30.49       73.72     12.33 o 
   1   3   1     1220.35     1117.24     67.53 o 
   2   3   1      336.79      465.39     20.78 o 
   3   3   1       51.12       73.65      7.37 o 
   4   3   1       13.68       20.46      3.41 o 
   5   3   1       25.59       34.48      8.83 o 
  -6   4   1        3.34       16.77      5.55 o 
  -5   4   1       26.01       34.40      6.35 o 
  -4   4   1      115.98      115.00      6.34 o 
  -3   4   1      102.69       97.02      5.80 o 
  -2   4   1      323.65      380.86      6.13 o 
  -1   4   1      726.76      902.44     31.70 o 
   0   4   1      791.59      565.21     72.34 o 
   1   4   1      488.40      529.17     15.57 o 
   2   4   1        7.66       18.59      3.15 o 
   3   4   1      129.78      136.91      8.23 o 
   4   4   1      124.72      114.05     10.26 o 
   5   4   1        3.12        7.30      5.77 o 
  -6   5   1        1.94       13.27      7.07 o 
  -5   5   1        0.01        0.82      2.12 o 
  -4   5   1       54.75       52.51      4.09 o 
  -3   5   1      109.62      107.77      5.78 o 
  -2   5   1      277.92      327.45     18.83 o 
  -1   5   1     2023.40     1862.85    125.11 o 
   0   5   1     4803.54     3581.53    339.69 o 
   1   5   1       70.99       79.81      3.31 o 
   2   5   1      487.03      559.70      7.47 o 
   3   5   1      109.62      122.79      5.04 o 
   4   5   1       46.11       56.27      4.86 o 
   5   5   1       16.01       17.11      8.21 o 
  -5   6   1       23.84       23.04      6.04 o 
  -4   6   1       17.89       31.76      2.14 o 
  -3   6   1        4.65        8.60      4.86 o 
  -2   6   1       32.66       45.85      3.51 o 
   1   6   1     1776.61     1747.50     95.75 o 
   2   6   1      118.80      105.80      6.82 o 
   3   6   1      128.84      117.07      4.14 o 
   4   6   1       49.20       47.63      5.05 o 
   5   6   1        8.64       25.62      8.14 o 
  -5   7   1       24.69       23.82      4.21 o 
  -4   7   1      339.83      328.47     10.99 o 
  -3   7   1       32.90       46.81      4.25 o 
  -2   7   1       59.63      101.04      7.15 o 
  -1   7   1     1119.42     1208.81     91.54 o 
   0   7   1      352.49      270.82     28.03 o 
   1   7   1       83.35       85.03      9.26 o 
   2   7   1       66.53       57.96      3.14 o 
   3   7   1       36.86       33.01      4.10 o 
   4   7   1        8.53        0.53      2.24 o 
   5   7   1        5.57       15.24      5.29 o 
  -5   8   1       30.59       27.36     13.56 o 
  -4   8   1       28.07       43.53      4.02 o 
  -3   8   1      117.06       88.75      7.05 o 
  -2   8   1      412.77      472.48     25.37 o 
  -1   8   1     1732.24     1451.62     74.54 o 
   0   8   1      303.14      226.67     36.50 o 
   1   8   1      501.99      483.92     52.42 o 
   2   8   1       49.07       40.40      4.06 o 
   3   8   1      213.52      194.59      8.54 o 
   4   8   1        0.77        2.94      3.23 o 
   5   8   1        0.04        2.37      8.82 o 
  -5   9   1        7.13        4.65      3.11 o 
  -4   9   1      466.44      451.21     13.88 o 
  -3   9   1      273.55      262.85     15.38 o 
  -2   9   1      325.95      323.09     28.90 o 
  -1   9   1      437.95      554.97     28.51 o 
   0   9   1       69.21       85.68      6.76 o 
   1   9   1        1.82        0.49      3.93 o 
   2   9   1      138.51      123.48     12.66 o 
   3   9   1       95.19       80.07     10.15 o 
   4   9   1       51.68       52.03      6.93 o 
   5   9   1        0.00        4.61      5.50 o 
  -5  10   1        0.11       -5.06      3.37 o 
  -4  10   1        6.23        5.54      3.84 o 
  -3  10   1      137.37      120.15      5.83 o 
  -2  10   1       22.67       14.60      3.25 o 
  -1  10   1       55.42       49.43      2.28 o 
   0  10   1       20.33        8.78      4.52 o 
   1  10   1      134.46      117.09     10.39 o 
   2  10   1      125.96       94.62      6.47 o 
   3  10   1       76.81       45.29      5.29 o 
   4  10   1      201.09      191.57     16.63 o 
   5  10   1       18.13       17.72      5.07 o 
  -5  11   1        0.02       -5.18      3.90 o 
  -4  11   1       45.91       41.56      2.51 o 
  -3  11   1       11.27       18.61      2.60 o 
  -2  11   1      269.69      283.78     24.13 o 
  -1  11   1     1317.56     1369.94     76.72 o 
   0  11   1     1224.14      993.90    112.90 o 
   1  11   1     1903.25     2064.25    193.02 o 
   2  11   1       16.74       21.14      2.47 o 
   3  11   1        1.66        3.57      2.58 o 
   4  11   1        6.94        9.49      2.39 o 
  -5  12   1        1.90       -0.34      2.92 o 
  -4  12   1      273.71      254.63      8.75 o 
  -3  12   1        0.09        0.23      1.51 o 
  -2  12   1       70.65       71.01      8.28 o 
  -1  12   1       62.00       77.99     10.34 o 
   0  12   1      221.49      218.83     18.40 o 
   1  12   1      294.74      260.78     18.80 o 
   2  12   1        1.39        1.14      2.54 o 
   3  12   1       49.96       54.47      4.75 o 
   4  12   1       49.30       36.30      6.96 o 
   5  12   1        4.76        6.18      4.98 o 
  -5  13   1      159.88       99.53      9.86 o 
  -4  13   1       22.22       27.40      2.57 o 
  -3  13   1       27.54       24.19      4.68 o 
  -2  13   1      346.54      365.19      8.66 o 
  -1  13   1      938.94     1058.61     70.93 o 
   0  13   1       86.03       78.17      7.34 o 
   1  13   1      256.59      230.23     23.65 o 
   2  13   1       69.74       53.85      2.99 o 
   3  13   1        8.12       10.24      3.71 o 
   4  13   1      157.69      163.82     11.07 o 
   5  13   1       15.08       28.52      7.95 o 
  -4  14   1        9.85        6.91      1.34 o 
  -3  14   1      114.96      112.29      6.32 o 
  -2  14   1      595.02      668.40     12.47 o 
  -1  14   1     1914.89     1980.70    146.68 o 
   0  14   1      643.39      579.00     23.63 o 
   1  14   1      235.86      272.07     11.88 o 
   2  14   1       90.90       75.63      6.44 o 
   3  14   1       24.87       26.32     14.25 o 
   4  14   1       51.95       58.90      7.92 o 
  -5  15   1        1.18       17.62      7.70 o 
  -4  15   1       39.97       34.51      6.81 o 
  -3  15   1       78.91       83.52      4.42 o 
  -2  15   1        7.67       23.40      6.10 o 
  -1  15   1       17.57       32.39     17.36 o 
   0  15   1       17.29        5.44      3.16 o 
   1  15   1        0.00        0.06      4.09 o 
   2  15   1       51.79       43.12      4.78 o 
   3  15   1      292.34      293.77     24.17 o 
   4  15   1        3.13       -9.95      6.63 o 
   5  15   1        0.00        7.94      7.68 o 
  -5  16   1       10.37       11.11      6.72 o 
  -4  16   1      134.34      104.31      6.28 o 
  -3  16   1      155.31      171.26     17.08 o 
  -2  16   1        4.56        3.09      4.65 o 
  -1  16   1       36.97       31.09      2.77 o 
   0  16   1      151.81      134.28     19.32 o 
   1  16   1       28.73       26.31      2.57 o 
   2  16   1      394.01      375.78     23.33 o 
   3  16   1      232.38      207.65     13.95 o 
   4  16   1        6.99       -7.38      6.66 o 
   5  16   1        0.76       15.56     18.78 o 
  -4  17   1        0.22       -5.10      5.55 o 
  -3  17   1        4.50        8.18      3.59 o 
  -2  17   1      215.62      204.97      7.04 o 
  -1  17   1       67.18       81.35      8.41 o 
   0  17   1       28.28       24.62      7.52 o 
   1  17   1      296.47      321.05     23.36 o 
   2  17   1       88.21       94.54     10.44 o 
   3  17   1       20.60       26.34      9.63 o 
   4  17   1       42.65       42.50      7.76 o 
   5  17   1        8.94       29.00      8.55 o 
  -5  18   1       63.52       55.51      6.60 o 
  -4  18   1       16.34       37.35      7.22 o 
  -3  18   1       69.16       57.55      3.96 o 
  -2  18   1        1.38       -2.24      3.32 o 
  -1  18   1      214.07      190.08     19.32 o 
   0  18   1      491.00      501.65     67.08 o 
   1  18   1       28.87       31.41      3.75 o 
   2  18   1      119.70      119.88      4.88 o 
   3  18   1        5.05        9.26      3.78 o 
   4  18   1        4.55       21.20      6.90 o 
  -5  19   1        2.31       23.01      9.15 o 
  -4  19   1       19.00       29.89      7.43 o 
  -3  19   1        0.10        1.12      3.00 o 
  -2  19   1       51.53       71.45     15.64 o 
  -1  19   1        0.00        1.75      1.59 o 
   0  19   1      515.77      589.17     73.53 o 
   1  19   1      136.12      135.31      4.74 o 
   2  19   1       13.29       22.73      7.71 o 
   3  19   1       14.72       13.48      4.89 o 
   4  19   1        0.33        6.27      6.91 o 
  -5  20   1        1.30       -6.40      4.27 o 
  -4  20   1        2.87       10.39      6.45 o 
  -3  20   1       11.11        4.81      3.25 o 
  -2  20   1       63.39       57.42     15.61 o 
  -1  20   1        8.03        9.68      3.68 o 
   0  20   1       43.04       34.54      3.64 o 
   1  20   1       16.57       11.50      4.49 o 
   2  20   1       62.74       70.38      7.12 o 
   3  20   1       74.03       94.42      5.02 o 
   4  20   1        2.04        9.02      7.25 o 
  -5  21   1        3.60        2.61      5.74 o 
  -4  21   1       29.26       19.51      6.66 o 
  -3  21   1      135.96      120.56      7.47 o 
  -2  21   1        1.67        0.17      3.55 o 
  -1  21   1      115.98      141.00     11.09 o 
   0  21   1       60.13       54.91      4.59 o 
   1  21   1      123.73      112.74     12.36 o 
   2  21   1       13.97       24.73      4.85 o 
   3  21   1       47.81       48.12      7.65 o 
   4  21   1        9.59      -10.08      7.11 o 
  -5  22   1        2.16       -9.70      8.12 o 
  -3  22   1       48.53       38.19      3.93 o 
  -2  22   1      222.38      225.70      9.79 o 
  -1  22   1       72.56       80.96      9.97 o 
   0  22   1        0.39        0.75      3.88 o 
   1  22   1       40.40       48.97      4.46 o 
   2  22   1       48.34       45.84      3.68 o 
   3  22   1       54.15       66.10      4.72 o 
  -4  23   1       15.70      -10.93      7.34 o 
  -3  23   1        7.50       16.36      7.13 o 
  -2  23   1       11.79        2.49      3.63 o 
  -1  23   1      233.46      252.28     39.18 o 
   0  23   1        9.06       -0.32      2.67 o 
   1  23   1       48.69       52.96      5.36 o 
   2  23   1       15.54       23.40      9.52 o 
   3  23   1       69.88       74.76     12.84 o 
   4  23   1       21.06       -2.12      7.68 o 
  -3  24   1       18.44       11.37     11.86 o 
  -2  24   1       28.31       39.93      4.34 o 
  -1  24   1      152.98      161.14     15.45 o 
   0  24   1      188.10      168.18     21.86 o 
   1  24   1        0.34       -1.38      2.38 o 
   2  24   1        0.63        4.23      4.95 o 
   3  24   1       45.41       30.76      5.37 o 
   4  24   1        0.24       -3.71      7.97 o 
  -4  25   1        2.99        1.52      5.47 o 
  -3  25   1        0.91        0.01      4.24 o 
  -2  25   1       89.82       87.38      5.56 o 
  -1  25   1       55.47       72.27      5.26 o 
   0  25   1        0.05        0.75      2.30 o 
   1  25   1      439.45      443.08     55.13 o 
   2  25   1        8.28       16.23      4.15 o 
   3  25   1        6.88       -5.88      6.90 o 
   4  25   1        1.30        0.62      7.78 o 
  -4  26   1       40.57       53.14     15.81 o 
  -3  26   1        7.08        1.93      4.36 o 
  -2  26   1       45.55       36.16      7.69 o 
  -1  26   1       20.32       26.55      2.99 o 
   0  26   1        3.47        6.53      1.66 o 
   1  26   1        4.35        2.11      4.37 o 
   2  26   1        7.24       10.40      4.17 o 
   3  26   1       15.50       10.81      7.13 o 
   4  26   1        2.94        4.33      8.20 o 
  -4  27   1        1.21        9.19      5.83 o 
  -3  27   1        3.11        9.43      7.18 o 
  -2  27   1       16.81        8.61      4.03 o 
  -1  27   1        1.30        4.17      3.33 o 
   0  27   1        5.79        6.64      3.41 o 
   1  27   1        7.72       11.85      5.04 o 
   2  27   1        4.00        2.08      6.97 o 
   3  27   1       36.96       33.55      8.17 o 
   4  27   1        2.49       15.18      8.86 o 
  -4  28   1        3.07       -2.41      5.64 o 
  -3  28   1        3.07       -7.53      7.22 o 
  -2  28   1       51.00       59.48      5.25 o 
  -1  28   1       22.85       19.66      3.62 o 
   0  28   1       45.48       52.26      5.86 o 
   1  28   1        1.71        1.10      1.60 o 
   2  28   1       15.47        4.72      3.85 o 
   3  28   1        0.16       -9.01      8.07 o 
  -4  29   1        2.70       26.70     10.97 o 
  -3  29   1        2.99       -0.41      3.83 o 
  -2  29   1       60.05       56.87      4.40 o 
  -1  29   1       14.86       13.04      3.15 o 
   0  29   1       65.75       68.40      7.76 o 
   1  29   1      148.40      144.44     18.01 o 
   2  29   1        1.69       12.63      3.48 o 
   3  29   1       23.21       59.04      9.89 o 
  -3  30   1        0.14        4.31      4.94 o 
  -2  30   1       23.83       29.68      5.70 o 
  -1  30   1        0.15        0.58      3.00 o 
   0  30   1        9.39        6.65      4.66 o 
   1  30   1        0.09        3.23      3.04 o 
   2  30   1        6.97        0.37     15.75 o 
   3  30   1        6.05       31.94      8.57 o 
  -3  31   1        0.15       -8.20     11.10 o 
  -2  31   1        5.55        5.04      6.86 o 
  -1  31   1       16.59       10.68      3.18 o 
   0  31   1       20.81       29.46      5.58 o 
   1  31   1       13.76       16.21      2.83 o 
   2  31   1        0.37       -0.13      4.59 o 
   3  31   1        1.78       16.23      8.38 o 
  -3  32   1        6.54        4.14      8.80 o 
  -2  32   1       27.18       27.82      7.46 o 
  -1  32   1        8.60        8.40      1.91 o 
   0  32   1        0.76        2.62      4.46 o 
   1  32   1       18.52       22.65      1.75 o 
   2  32   1        2.30        4.62      4.78 o 
   3  32   1        4.37       -7.98      8.67 o 
  -3  33   1        8.66        6.69      8.03 o 
  -2  33   1       17.12       24.74      6.93 o 
  -1  33   1        1.28        1.37      3.64 o 
   0  33   1        1.21       -1.85      2.41 o 
   1  33   1        0.02        5.77      4.84 o 
   2  33   1        0.00        1.09      8.13 o 
  -3  34   1        3.97       17.74      8.68 o 
  -2  34   1       27.47       39.45      7.20 o 
  -1  34   1       19.44       32.75      4.13 o 
   0  34   1        5.10        5.02      4.40 o 
   1  34   1        0.21        4.68      3.95 o 
   2  34   1        0.73        9.77      7.79 o 
  -2  35   1        1.70       10.06      7.85 o 
  -1  35   1        1.32       -0.31      7.56 o 
   0  35   1        0.10       -0.75      3.25 o 
   1  35   1        8.91       20.49      6.42 o 
  -2  36   1        0.20       -5.13      7.52 o 
  -1  36   1        0.00        0.90      3.92 o 
   0  36   1        0.61       12.92      5.75 o 
   1  36   1        0.82        1.87      6.59 o 
   2  36   1        3.30      -12.13      8.08 o 
  -2  37   1        0.91       11.27      7.84 o 
  -1  37   1        0.01       -3.15      2.72 o 
   0  37   1       14.47       30.26      6.81 o 
   1  37   1        0.10       -4.72      6.85 o 
  -1  38   1        1.15       -0.73      4.82 o 
   0  38   1        7.22       15.53      5.00 o 
   1  38   1        3.35      -11.18      7.45 o 
   0  39   1        3.19        4.78      5.33 o 
  -6   0   2       17.93       11.03      5.27 o 
  -5   0   2       71.00       58.78      4.95 o 
  -4   0   2        2.37        7.75      2.59 o 
  -3   0   2      259.53      326.59     14.20 o 
  -2   0   2     1055.01     1166.92     15.92 o 
  -1   0   2    23137.84    22723.53   1037.37 o 
   0   0   2     4407.68     3810.46    256.30 o 
   2   0   2      356.52      416.53     22.62 o 
   3   0   2       43.96       71.52     12.45 o 
   4   0   2        1.35        6.38      5.54 o 
  -6   1   2        5.91       10.52      5.50 o 
  -5   1   2       32.29       36.66      4.15 o 
  -4   1   2       11.25       29.51      2.74 o 
  -3   1   2       87.73      112.90      2.65 o 
  -2   1   2      526.42      555.40      9.99 o 
   0   1   2     6065.53     6440.58    253.31 o 
   1   1   2      137.70      149.02      5.62 o 
   2   1   2        9.44       14.46      3.80 o 
   3   1   2        0.32        9.98      2.73 o 
   4   1   2       26.42       30.31      4.86 o 
   5   1   2        1.65       -2.97      7.66 o 
  -6   2   2        1.67        1.75      4.62 o 
  -5   2   2       21.45       27.45      4.67 o 
  -4   2   2      148.88      169.86      3.80 o 
  -3   2   2        0.46        1.47      2.11 o 
  -2   2   2      146.23      173.27      3.92 o 
  -1   2   2     1206.99     1318.92    124.56 o 
   0   2   2     3378.95     3522.90    148.18 o 
   1   2   2     2345.33     2435.42     46.25 o 
   2   2   2       32.69       24.56      2.84 o 
   3   2   2       33.49       33.59      6.97 o 
   4   2   2       53.80       52.06      2.61 o 
  -6   3   2       25.37       27.01      4.19 o 
  -5   3   2        0.05       12.74      2.91 o 
  -4   3   2      130.44      129.00      3.87 o 
  -3   3   2       80.69       84.66      2.21 o 
  -2   3   2      313.86      342.67     10.29 o 
  -1   3   2    15018.30    13278.12   1268.37 o 
   0   3   2     8975.00     8958.09    277.74 o 
   1   3   2       17.16       60.33     11.12 o 
   2   3   2        4.75       -0.16      2.29 o 
   3   3   2       13.56       43.02      5.06 o 
   4   3   2        8.62       10.85      2.98 o 
  -6   4   2        0.55       -6.01      4.43 o 
  -5   4   2       16.66       23.74      2.79 o 
  -4   4   2      115.03      127.66      4.09 o 
  -3   4   2      138.68      132.24      3.17 o 
  -2   4   2      103.40      123.01      6.55 o 
  -1   4   2     5047.54     5135.78    314.25 o 
   0   4   2       61.23       54.75     12.93 o 
   1   4   2      250.23      179.73     11.28 o 
   2   4   2       30.53       29.43      2.95 o 
   3   4   2      242.79      246.12     20.69 o 
   4   4   2       20.66       26.84      2.69 o 
  -6   5   2        1.08        8.57      6.66 o 
  -5   5   2       25.01       33.37      3.05 o 
  -4   5   2      210.86      224.41      4.63 o 
  -3   5   2       44.00       38.29      1.87 o 
  -2   5   2       90.55      122.47      4.64 o 
  -1   5   2     8640.18     8393.60    410.68 o 
   0   5   2      392.30      367.17     50.42 o 
   1   5   2        9.14        6.42      1.11 o 
   2   5   2       61.41       50.71      3.33 o 
   3   5   2       31.24       45.65      4.42 o 
   4   5   2      126.05       99.66      6.75 o 
  -6   6   2        2.91        9.36      6.46 o 
  -5   6   2        0.01       -4.07      2.71 o 
  -4   6   2       90.25      109.69      8.07 o 
  -3   6   2      114.41      108.94      4.97 o 
  -2   6   2      146.89      105.12      8.97 o 
  -1   6   2       51.65       82.76     10.30 o 
   0   6   2     1664.06     1454.90    156.57 o 
   1   6   2       10.27       20.83      1.91 o 
   2   6   2        8.46       30.15      3.13 o 
   3   6   2       71.37       64.10      7.82 o 
   4   6   2       37.53       41.81      5.96 o 
  -6   7   2       13.29        6.25      5.11 o 
  -5   7   2        1.55        2.01      3.14 o 
  -4   7   2        1.00        4.59      1.84 o 
  -3   7   2      122.20      108.07      4.11 o 
  -2   7   2       33.15       19.25      2.48 o 
  -1   7   2      229.57      164.63     12.95 o 
   0   7   2       79.79       64.50     10.09 o 
   1   7   2      911.11     1038.60     42.39 o 
   2   7   2      692.43      678.20     55.77 o 
   3   7   2       78.49       88.96      8.58 o 
   4   7   2       33.72       28.80      5.88 o 
   5   7   2        7.75        2.52      6.46 o 
  -6   8   2        0.15        4.01      4.64 o 
  -5   8   2        6.34        3.27      3.39 o 
  -4   8   2       21.03       33.13      2.73 o 
  -3   8   2       69.05       79.89      4.70 o 
  -2   8   2      107.04      113.43      8.01 o 
  -1   8   2      768.98      784.04     54.33 o 
   0   8   2       73.48       64.77     12.65 o 
   1   8   2       72.43       97.56      8.89 o 
   2   8   2        1.67        9.82      2.12 o 
   3   8   2      204.46      248.43     32.52 o 
   4   8   2       23.88       27.99      4.98 o 
   5   8   2        2.57       -5.22      5.17 o 
  -6   9   2        7.85       10.70      7.72 o 
  -5   9   2       14.86       16.30      2.62 o 
  -4   9   2      104.37      109.81      4.85 o 
  -3   9   2        3.61       18.67      6.31 o 
  -2   9   2     1684.52     2075.50     55.33 o 
  -1   9   2      244.80      212.17     18.46 o 
   0   9   2      291.96      215.77     38.55 o 
   1   9   2        0.16        4.30      3.06 o 
   2   9   2       24.54       33.26      3.42 o 
   3   9   2      685.98      644.12     71.33 o 
   4   9   2       17.08        7.72      2.64 o 
   5   9   2        0.06       -3.73      5.24 o 
  -6  10   2       13.28       18.18      7.95 o 
  -5  10   2        0.00        1.89      4.35 o 
  -4  10   2        0.80        2.75      2.69 o 
  -3  10   2      260.06      290.78     13.70 o 
  -2  10   2      520.98      603.90     27.34 o 
  -1  10   2       14.25        2.72      3.37 o 
   0  10   2       78.33       59.65      5.20 o 
   1  10   2      370.25      305.61     29.40 o 
   2  10   2      314.15      265.13     26.85 o 
   3  10   2      146.79      167.10     13.99 o 
   4  10   2        4.58        6.65      4.23 o 
   5  10   2        3.34        9.55      4.66 o 
  -5  11   2       70.90       78.07      3.89 o 
  -4  11   2      152.18      162.30      8.27 o 
  -3  11   2       45.42       40.24      6.13 o 
  -2  11   2      231.44      256.44     12.78 o 
  -1  11   2      712.98      764.05     42.07 o 
   0  11   2      192.56      136.51     19.12 o 
   1  11   2      526.94      495.01     89.60 o 
   2  11   2        3.57        6.58      1.43 o 
   3  11   2        2.78       11.17      1.53 o 
   4  11   2        1.02        0.42      2.29 o 
   5  11   2        0.56        1.23      5.41 o 
  -5  12   2       50.82       69.89     11.38 o 
  -4  12   2      593.23      559.30     14.86 o 
  -3  12   2       90.14       81.34      7.44 o 
  -2  12   2      377.80      383.10     10.39 o 
  -1  12   2      114.05      111.61      5.10 o 
   0  12   2       88.40       46.57      7.15 o 
   1  12   2      181.72      195.28     35.54 o 
   2  12   2       62.06       64.68      9.37 o 
   3  12   2        4.79       10.23      3.88 o 
   4  12   2        6.23        1.94      5.07 o 
  -5  13   2        0.15        5.60      2.47 o 
  -4  13   2      218.22      211.77     11.49 o 
  -3  13   2        5.40       12.91      2.69 o 
  -2  13   2       43.71       71.56      2.28 o 
  -1  13   2        3.11        2.73      1.94 o 
   0  13   2      545.56      471.43     34.49 o 
   1  13   2       23.83       11.81      3.98 o 
   2  13   2      425.58      474.23     12.29 o 
   3  13   2      425.33      417.81     41.64 o 
   4  13   2        5.41        3.20      4.50 o 
  -5  14   2        3.30        4.89      2.10 o 
  -4  14   2        5.43        0.47      6.34 o 
  -3  14   2       22.43       12.44      1.59 o 
  -2  14   2      183.77      199.08      5.85 o 
  -1  14   2      418.42      497.82     26.34 o 
   0  14   2      701.34      656.31     64.11 o 
   1  14   2      189.57      130.27     32.38 o 
   2  14   2       65.28       78.58      8.60 o 
   3  14   2       55.57       51.56      6.53 o 
  -5  15   2       19.28       13.03      3.00 o 
  -4  15   2       31.01       27.24      3.85 o 
  -3  15   2      160.09      164.78     11.04 o 
  -2  15   2        0.48        1.48      1.25 o 
  -1  15   2      783.27      692.13     65.52 o 
   0  15   2      969.28      917.40     95.02 o 
   1  15   2       28.94       20.84      6.23 o 
   2  15   2      396.24      373.41     51.84 o 
   3  15   2       42.33       41.95     13.20 o 
   4  15   2        0.00       -1.82      6.21 o 
  -5  16   2       11.53       11.65      4.71 o 
  -4  16   2       28.29       18.33      4.47 o 
  -3  16   2      414.47      366.73     23.37 o 
  -2  16   2        0.35        1.22      2.11 o 
  -1  16   2      108.29      135.88     11.28 o 
   0  16   2        3.44       13.04      5.26 o 
   1  16   2       48.79       20.54     10.06 o 
   2  16   2      269.70      233.50     32.92 o 
   3  16   2        3.50       -6.38      4.25 o 
   4  16   2        1.90      -10.28      6.85 o 
  -5  17   2       54.20       57.17      9.27 o 
  -4  17   2       50.08       51.96      5.31 o 
  -3  17   2       35.46       26.50      7.52 o 
  -2  17   2       92.22       87.53      3.79 o 
  -1  17   2       15.20        2.90      2.52 o 
   0  17   2      181.41      178.60     25.46 o 
   1  17   2       13.44       16.54      4.38 o 
   2  17   2       62.81       49.07      6.75 o 
   3  17   2      150.90      160.49     34.21 o 
   4  17   2       48.20       48.49      8.42 o 
  -4  18   2       61.63       73.91      8.19 o 
  -3  18   2      450.06      409.48     26.35 o 
  -2  18   2        0.32       -0.43      2.09 o 
  -1  18   2      435.57      431.95     26.18 o 
   0  18   2       78.34       67.72      5.49 o 
   1  18   2        4.95        4.30      2.50 o 
   2  18   2       58.05       50.49      8.08 o 
   3  18   2       35.54       39.81      6.31 o 
  -5  19   2        7.50       13.47      5.09 o 
  -4  19   2       60.26       69.54     21.47 o 
  -3  19   2       78.15       91.88     11.89 o 
  -2  19   2       27.68       29.74      1.87 o 
  -1  19   2       21.71       16.61      4.62 o 
   0  19   2      435.50      474.81     78.49 o 
   1  19   2      303.64      301.53     50.87 o 
   2  19   2       60.52       46.70      6.32 o 
   3  19   2       26.62       53.34      5.56 o 
   4  19   2        0.10       -8.47      7.34 o 
  -5  20   2        3.97        5.80      4.88 o 
  -4  20   2        6.38       15.01      6.93 o 
  -3  20   2        1.74        7.34      7.61 o 
  -2  20   2       18.55       15.49      1.99 o 
  -1  20   2       18.13       24.27      4.59 o 
   0  20   2      362.26      371.73     42.03 o 
   1  20   2      102.09      141.57      9.66 o 
   2  20   2      289.01      310.05     35.91 o 
   3  20   2       17.67        2.20      6.60 o 
   4  20   2        4.57        8.99      7.33 o 
  -5  21   2        2.71        0.83      4.84 o 
  -4  21   2        9.71        9.04      6.49 o 
  -3  21   2        0.02        2.28      3.14 o 
  -2  21   2       15.64       10.30      5.09 o 
  -1  21   2        5.41        4.46      2.34 o 
   0  21   2        5.42        4.43      3.05 o 
   1  21   2       61.85       73.09      8.16 o 
   2  21   2      350.58      374.89     38.59 o 
   3  21   2        0.01        1.18      5.70 o 
   4  21   2        0.04       22.18      8.06 o 
  -5  22   2       24.11       28.98      8.78 o 
  -4  22   2        0.95        0.91      6.29 o 
  -3  22   2        6.56        7.89      3.99 o 
  -2  22   2       13.08       11.86      2.23 o 
  -1  22   2       81.98       87.95     10.17 o 
   0  22   2        0.18       -1.46      2.08 o 
   1  22   2        0.86       -2.64      2.68 o 
   2  22   2      155.37      150.17     27.66 o 
   3  22   2       10.95       24.96      7.53 o 
   4  22   2        0.93       37.13      8.60 o 
  -5  23   2        4.79        3.10      8.40 o 
  -4  23   2        4.73      -10.39      6.93 o 
  -3  23   2        1.11        1.90      3.45 o 
  -2  23   2       19.95       22.44      3.46 o 
  -1  23   2        0.03       -4.11      3.16 o 
   0  23   2       33.21       28.27      4.06 o 
   1  23   2       56.43       43.43     10.57 o 
   2  23   2       27.54       22.23      4.83 o 
   3  23   2       19.06       17.10      7.48 o 
   4  23   2        5.92       17.61      8.73 o 
  -3  24   2        0.45       11.02      4.13 o 
  -2  24   2        3.99        2.60      2.11 o 
  -1  24   2      190.48      185.31     11.74 o 
   0  24   2      610.51      662.86     66.36 o 
   1  24   2      124.00      134.49     11.09 o 
   2  24   2        8.38       12.03      3.63 o 
   3  24   2        7.40       14.34      6.98 o 
   4  24   2        0.46        6.67      8.40 o 
  -4  25   2       22.97       32.79      8.33 o 
  -3  25   2        1.72       -3.12      6.02 o 
  -2  25   2       45.30       31.48      5.32 o 
  -1  25   2      104.55       97.83      6.65 o 
   0  25   2      807.33      913.53     87.60 o 
   1  25   2      151.30      172.47      6.86 o 
   2  25   2        0.18        3.80      3.32 o 
   3  25   2       23.87       28.92      8.06 o 
  -4  26   2        1.15        7.23      7.97 o 
  -3  26   2        2.73       -4.22      9.21 o 
  -2  26   2        6.81        7.64      3.54 o 
  -1  26   2      156.80      170.78     11.26 o 
   0  26   2       12.44       16.32      6.13 o 
   1  26   2       22.25       31.50      7.45 o 
   2  26   2        7.48       10.52      4.21 o 
   3  26   2        0.01        5.64      7.23 o 
  -3  27   2       18.67       19.70      7.73 o 
  -2  27   2      265.93      182.64     53.41 o 
  -1  27   2       54.46       63.11      5.64 o 
   0  27   2        2.77        4.76      2.99 o 
   1  27   2       62.73       81.59      8.25 o 
   2  27   2        0.56        2.26      3.25 o 
   3  27   2       11.43       18.62      8.06 o 
  -4  28   2        1.15       12.12      7.89 o 
  -3  28   2       39.21       51.07      6.72 o 
  -2  28   2       21.57       36.53      7.11 o 
  -1  28   2       53.74       46.27      5.23 o 
   0  28   2        2.25        1.65      2.84 o 
   1  28   2        5.59       10.98      5.17 o 
   2  28   2        6.84       14.60      4.74 o 
   3  28   2        7.00       25.20      8.54 o 
  -4  29   2       19.66       14.27      8.59 o 
  -3  29   2       20.07       26.53      5.13 o 
  -2  29   2       40.13       46.79      3.00 o 
  -1  29   2        1.79       -0.38      3.26 o 
   0  29   2        3.36       -0.75      1.79 o 
   1  29   2        2.63       -0.89      4.01 o 
   2  29   2        8.37       -2.34      9.85 o 
   3  29   2       29.35       82.19     10.95 o 
  -4  30   2        3.20       27.73      8.73 o 
  -3  30   2       32.12       47.38      7.39 o 
  -2  30   2        0.28       -1.23      3.68 o 
  -1  30   2        0.55        3.09      1.83 o 
   0  30   2       52.18       46.70      3.71 o 
   1  30   2        0.63        3.97      3.01 o 
   2  30   2        5.17       -0.73      4.64 o 
   3  30   2        0.27       -3.90      7.78 o 
  -3  31   2        1.66       -7.80      5.20 o 
  -2  31   2       14.69        9.50      7.51 o 
  -1  31   2        6.10        6.61      4.48 o 
   0  31   2        1.27        2.15      1.70 o 
   1  31   2        0.07        0.93      5.52 o 
   2  31   2       19.83       53.43      6.19 o 
  -3  32   2        0.01        0.94      7.04 o 
  -2  32   2       43.70       48.14      5.41 o 
  -1  32   2        2.57        1.89      2.56 o 
   0  32   2       34.34       35.42      2.62 o 
   1  32   2        3.88        2.60      4.49 o 
   2  32   2        0.59       12.09      7.97 o 
  -2  33   2       74.05       73.66      4.77 o 
  -1  33   2       13.52       22.01      2.95 o 
   0  33   2       13.03       27.22      6.95 o 
   1  33   2        0.06        2.72      4.05 o 
   2  33   2        0.02        7.91      7.51 o 
  -3  34   2        0.08       18.83      7.72 o 
  -2  34   2       20.26       24.48      3.11 o 
  -1  34   2        9.45        7.08      6.55 o 
   0  34   2        2.64       -0.22      6.29 o 
   1  34   2        0.94       15.73      5.10 o 
   2  34   2        0.14      -12.34      8.23 o 
  -2  35   2        0.22       -0.38      4.36 o 
  -1  35   2        0.55       -3.65      2.84 o 
   0  35   2        2.87       11.29      8.33 o 
   2  35   2        6.57       33.13      9.08 o 
  -2  36   2        0.00      -12.85      8.57 o 
  -1  36   2        0.22       -6.62      5.29 o 
   0  36   2        0.07        4.38      4.00 o 
   1  36   2       13.89       21.83      7.58 o 
  -2  37   2        1.82       15.37      8.08 o 
  -1  37   2        6.70       31.21      6.89 o 
   0  37   2       19.64       36.46      4.10 o 
  -1  38   2       32.40       71.16      8.04 o 
   0  38   2        6.30       20.26      5.00 o 
  -6   1   3        8.87       15.61     14.17 o 
  -5   1   3        0.49        4.82      2.29 o 
  -4   1   3      108.43       99.62      4.95 o 
  -3   1   3       11.77       12.19      2.63 o 
  -2   1   3       49.12       54.80      4.06 o 
  -1   1   3      123.22      138.76      7.08 o 
   0   1   3     1076.57     1039.07     23.82 o 
   1   1   3      469.54      545.29     15.89 o 
   2   1   3      103.99      137.10     14.20 o 
   3   1   3       33.68       15.89      3.48 o 
   4   1   3       20.56        8.14      4.69 o 
  -6   2   3       18.34       26.38      4.64 o 
  -5   2   3       39.12       44.88      5.46 o 
  -4   2   3       11.57       21.75      3.89 o 
  -3   2   3       98.69      104.03      2.61 o 
  -2   2   3      427.85      450.44     17.31 o 
  -1   2   3        0.85        7.75      3.08 o 
   0   2   3      716.99      710.98     32.96 o 
   1   2   3      368.94      340.13     16.64 o 
   2   2   3      399.27      416.59     24.62 o 
   3   2   3        8.91       13.59      5.86 o 
   4   2   3        2.06       14.28      3.24 o 
  -6   3   3       10.88       11.45      7.74 o 
  -5   3   3        8.43        8.38      4.06 o 
  -4   3   3        0.11        3.62      2.12 o 
  -3   3   3       48.50       44.65      2.34 o 
   0   3   3       89.65       82.03     13.69 o 
   1   3   3      267.08      266.40      6.84 o 
   2   3   3       15.70       67.34     15.81 o 
   3   3   3        5.49       22.92      8.86 o 
   4   3   3       40.11       36.58      3.91 o 
  -6   4   3        1.21        3.97      3.65 o 
  -5   4   3       98.95       95.54      4.43 o 
  -4   4   3        5.66        7.80      2.12 o 
  -3   4   3      181.09      168.72      5.79 o 
  -2   4   3     2916.03     2960.92    152.39 o 
  -1   4   3        0.11        9.70      5.68 o 
   0   4   3      982.31     1132.15     41.64 o 
   1   4   3      483.06      523.04     27.53 o 
   2   4   3      158.36      161.11     12.62 o 
   3   4   3      222.71      183.29     24.65 o 
   4   4   3       18.72       21.66      5.83 o 
  -6   5   3        0.09        8.52      4.21 o 
  -5   5   3        8.52       27.48      6.19 o 
  -4   5   3       31.42       63.61      4.71 o 
  -3   5   3       56.81       73.29      3.21 o 
  -2   5   3      376.10      459.14     22.37 o 
  -1   5   3     1065.01     1028.97     46.48 o 
   0   5   3      360.01      350.49     14.91 o 
   1   5   3     1182.62     1091.21     58.87 o 
   2   5   3      373.53      348.84     11.93 o 
   3   5   3        0.88       24.92      8.59 o 
   4   5   3        7.20        6.11      4.48 o 
  -6   6   3        5.29       14.63      3.85 o 
  -5   6   3      291.48      305.26     13.47 o 
  -4   6   3      754.57      754.03     17.79 o 
  -3   6   3      161.44      125.56      4.27 o 
  -2   6   3      108.92      127.87     10.11 o 
  -1   6   3      201.55      170.82     17.53 o 
   0   6   3      333.76      254.91     38.19 o 
   1   6   3      670.25      806.84     43.17 o 
   2   6   3       75.07       96.88      7.75 o 
   3   6   3      102.60       90.56     13.53 o 
   4   6   3        1.80        7.13      5.82 o 
  -6   7   3        4.79        4.53      3.53 o 
  -5   7   3      225.48      238.38     15.24 o 
  -4   7   3      482.94      519.60     11.48 o 
  -3   7   3      106.44      104.10      7.25 o 
  -2   7   3      305.77      285.95     17.78 o 
  -1   7   3      196.91      247.03     25.73 o 
   0   7   3      126.59      171.42     25.15 o 
   1   7   3      250.75      324.19     37.78 o 
   2   7   3        4.97       18.27      3.65 o 
   3   7   3       14.09       26.08      7.83 o 
   4   7   3        2.51        4.78     10.90 o 
  -6   8   3       27.42       27.42     10.38 o 
  -5   8   3        7.44       13.79      5.45 o 
  -4   8   3      195.79      209.92     10.31 o 
  -3   8   3       38.73       32.86      2.63 o 
  -2   8   3      198.39      230.80     15.29 o 
  -1   8   3     1269.64     1367.35     77.28 o 
   0   8   3      858.70     1097.37    141.28 o 
   1   8   3        1.73        5.21      1.63 o 
   2   8   3      127.74      116.23      8.23 o 
   3   8   3      137.34      121.01     11.84 o 
   4   8   3       32.93       31.35      8.04 o 
  -6   9   3        3.33        4.30      5.00 o 
  -5   9   3        1.68        0.51      3.11 o 
  -4   9   3       12.38       17.90      4.89 o 
  -3   9   3       17.18       20.08      3.14 o 
  -2   9   3      402.83      384.71     40.53 o 
  -1   9   3      145.53      157.80      4.72 o 
   0   9   3        3.51       16.61      4.72 o 
   1   9   3       14.82       39.19      1.59 o 
   2   9   3       78.78       62.48      3.55 o 
   3   9   3       90.01       92.74     10.61 o 
   4   9   3        2.13        3.55      2.86 o 
  -6  10   3        2.73        2.06      4.31 o 
  -5  10   3       16.42       21.77      5.77 o 
  -4  10   3       34.22       27.53      2.69 o 
  -3  10   3        1.30        2.38      1.45 o 
  -2  10   3      985.06      866.15     72.53 o 
  -1  10   3      507.10      532.98     33.62 o 
   0  10   3      852.71      871.46     89.73 o 
   1  10   3       32.10       37.79      1.81 o 
   2  10   3        3.57        6.13      1.71 o 
   3  10   3      227.18      205.09     19.42 o 
   4  10   3        1.99       12.32      5.75 o 
  -6  11   3        0.27        8.43      5.88 o 
  -5  11   3       61.99       67.47      8.61 o 
  -4  11   3        1.05        1.11      1.70 o 
  -3  11   3      121.34      121.17      6.36 o 
  -2  11   3      727.30      811.27     92.65 o 
  -1  11   3      300.47      282.05     20.04 o 
   0  11   3      113.88      192.30     10.59 o 
   1  11   3       52.80       58.57      4.05 o 
   2  11   3        0.19       -0.14      1.31 o 
   3  11   3        4.83       15.49      5.32 o 
   4  11   3       21.98       13.41      6.50 o 
  -6  12   3        5.07        2.80      9.99 o 
  -5  12   3      145.90      148.19      4.96 o 
  -4  12   3       28.31       33.00      3.84 o 
  -3  12   3        1.11        9.00      2.72 o 
  -2  12   3        5.97       16.94      4.21 o 
  -1  12   3      386.45      396.91     19.01 o 
   0  12   3       86.52      122.11     13.55 o 
   1  12   3      209.69      228.30      7.83 o 
   2  12   3       30.69       23.19      2.95 o 
   3  12   3        7.14       10.48      5.26 o 
   4  12   3        1.42        0.45      4.06 o 
  -5  13   3        0.35        0.56      3.42 o 
  -4  13   3       34.33       40.78      3.50 o 
  -3  13   3      134.60      127.98      8.07 o 
  -2  13   3      177.62      207.17      9.61 o 
  -1  13   3        0.31        0.11      3.52 o 
   0  13   3      275.88      229.17     28.95 o 
   1  13   3       34.01       26.42      1.72 o 
   2  13   3        0.56        0.65      1.19 o 
   3  13   3        0.17        0.31      1.51 o 
   4  13   3        1.44        0.05     13.04 o 
  -5  14   3       25.85       27.69      7.51 o 
  -4  14   3        0.03       -2.46      1.64 o 
  -3  14   3      287.26      256.02     12.59 o 
  -2  14   3      373.12      351.44     14.19 o 
  -1  14   3      547.31      571.51     23.44 o 
   0  14   3       75.28       55.75      9.94 o 
   1  14   3        0.13       -1.33      1.58 o 
   2  14   3       31.23       30.23      5.42 o 
   3  14   3       16.49        3.53      4.89 o 
   4  14   3       14.58        7.89      5.25 o 
  -5  15   3        2.25        8.58      2.15 o 
  -4  15   3       34.58       32.51      2.87 o 
  -3  15   3       48.17       37.93      4.87 o 
  -2  15   3       64.55       74.08      2.72 o 
  -1  15   3      108.63       89.18      9.17 o 
   0  15   3        0.31       -3.47      2.31 o 
   1  15   3        0.04        3.80      1.66 o 
   2  15   3      224.73      157.47     39.26 o 
   3  15   3        0.21        2.84      6.23 o 
  -5  16   3        7.14        2.86      3.04 o 
  -4  16   3       85.49       77.62      7.81 o 
  -3  16   3       23.80       25.24      1.89 o 
  -2  16   3        9.36        2.96      1.86 o 
  -1  16   3       10.26        6.77      2.80 o 
   0  16   3      101.93       94.82     17.33 o 
   1  16   3      225.68      164.63     35.06 o 
   2  16   3       33.75       39.31      4.93 o 
   3  16   3        9.91        0.29      6.33 o 
   4  16   3       24.70       40.53      8.31 o 
  -5  17   3       26.13       25.04     11.93 o 
  -4  17   3        0.20       -1.51      3.98 o 
  -3  17   3        2.48        4.68      1.59 o 
  -2  17   3      207.94      215.96      4.74 o 
  -1  17   3      138.86      137.22      9.29 o 
   0  17   3       15.74       22.00      3.81 o 
   1  17   3       24.08       30.36      7.45 o 
   2  17   3        2.37        6.08      3.92 o 
   3  17   3       31.90       27.17      7.36 o 
   4  17   3        6.94       18.78      7.80 o 
  -5  18   3        2.84        3.01      3.57 o 
  -4  18   3        0.00        1.81     10.52 o 
  -3  18   3       64.26       53.15      2.43 o 
  -2  18   3        0.05       -0.99      1.74 o 
  -1  18   3      167.03      146.78      8.63 o 
   0  18   3       36.18       35.49      5.13 o 
   1  18   3       15.51        5.48      4.24 o 
   2  18   3      205.20      228.87     30.32 o 
   3  18   3        7.15       12.26      6.73 o 
   4  18   3        2.56       12.85      7.68 o 
  -5  19   3       50.44       44.89      9.16 o 
  -4  19   3        1.30        5.24      3.42 o 
  -3  19   3       48.40       42.73      5.15 o 
  -2  19   3       15.25       15.55      4.61 o 
  -1  19   3       10.82        2.18      3.39 o 
   0  19   3       47.66       35.20      2.67 o 
   1  19   3       50.22       48.53     16.85 o 
   2  19   3       11.19        7.25     13.78 o 
   3  19   3        1.52       -8.99      6.66 o 
   4  19   3       21.91       47.43      9.11 o 
  -5  20   3        0.10        6.20     11.28 o 
  -4  20   3        0.45       -1.09      1.37 o 
  -3  20   3      118.77       96.97      6.19 o 
  -2  20   3       73.26       71.89      5.85 o 
  -1  20   3      314.90      328.40     20.99 o 
   0  20   3        7.63        1.33      1.64 o 
   1  20   3      230.81      221.44     43.42 o 
   2  20   3       87.46       94.79      6.05 o 
   3  20   3        0.36        3.00      6.69 o 
   4  20   3       12.27       10.82      8.18 o 
  -5  21   3        0.66        0.42      4.62 o 
  -4  21   3        7.48        8.48      6.70 o 
  -3  21   3        1.71       -0.94      1.91 o 
  -2  21   3       93.15       82.10      4.27 o 
  -1  21   3      169.05      168.39     11.39 o 
   0  21   3       20.18       14.58      1.87 o 
   1  21   3       72.56       61.35     12.08 o 
   2  21   3       28.83       53.95      8.14 o 
   3  21   3       37.07       53.13      8.23 o 
  -5  22   3        7.13       12.41      4.78 o 
  -4  22   3       13.23       17.86      7.48 o 
  -3  22   3       48.09       22.54      3.68 o 
  -2  22   3        9.62        2.73      5.15 o 
  -1  22   3      350.29      395.10     29.71 o 
   0  22   3      195.28      187.31     22.89 o 
   1  22   3       83.50       52.75     11.17 o 
   2  22   3      160.29      191.26     26.27 o 
   3  22   3        0.03        1.34      6.58 o 
  -5  23   3        5.11       -4.68     12.66 o 
  -4  23   3        0.24       -9.84      7.22 o 
  -3  23   3      197.87      156.74     16.42 o 
  -2  23   3       64.25       58.31      8.58 o 
  -1  23   3       19.61       19.98      2.57 o 
   0  23   3       13.18       15.82      3.15 o 
   1  23   3       79.43       68.53     12.43 o 
   2  23   3       43.09       28.10     10.84 o 
   3  23   3       33.48       40.99      8.75 o 
  -5  24   3        1.03       -2.73     11.30 o 
  -4  24   3       60.66       49.45      8.86 o 
  -3  24   3        0.00        4.10      5.90 o 
  -2  24   3        7.97        3.29      2.51 o 
  -1  24   3       27.59       28.65     11.35 o 
   0  24   3       21.62       19.95      2.05 o 
   1  24   3        6.66        9.65      3.02 o 
   2  24   3       32.37       45.74      8.58 o 
   3  24   3        9.81       18.36      7.90 o 
  -4  25   3        5.70       12.46      7.71 o 
  -3  25   3        0.78        0.27      4.99 o 
  -2  25   3       17.58       22.99      2.56 o 
  -1  25   3       45.34       38.09      5.60 o 
   0  25   3       62.26       72.04      5.78 o 
   1  25   3        8.76        6.72      3.86 o 
   2  25   3        5.20        2.19      4.63 o 
   3  25   3       10.42       21.96      7.93 o 
  -4  26   3        0.40        1.30      7.28 o 
  -3  26   3       15.86       16.29      2.70 o 
  -2  26   3        3.09        4.57      2.81 o 
  -1  26   3       86.19       89.51     13.04 o 
   0  26   3        0.09       -3.22      3.26 o 
   1  26   3        8.07       19.22      6.61 o 
   2  26   3        2.03        6.19      4.28 o 
   3  26   3        1.18       12.25      8.21 o 
  -3  27   3        1.41        5.04      1.47 o 
  -2  27   3        0.12        0.08      3.26 o 
  -1  27   3       77.56       84.16     12.39 o 
   0  27   3        3.06        1.24      1.63 o 
   1  27   3        5.28       10.38      3.10 o 
   2  27   3       26.07       13.81      7.18 o 
   3  27   3        6.08       15.01      8.57 o 
  -4  28   3        1.84      -12.57      8.38 o 
  -3  28   3       10.86        8.49      6.46 o 
  -2  28   3        0.16        2.09      3.27 o 
  -1  28   3        4.94        8.11      2.13 o 
   0  28   3       10.37        7.43      2.37 o 
   1  28   3        0.00        3.80      5.11 o 
   2  28   3        1.04        7.41      5.52 o 
   3  28   3        9.63      -12.72      8.48 o 
  -4  29   3        3.24        7.71      8.24 o 
  -3  29   3        1.10        4.46      4.99 o 
  -2  29   3        8.58        5.26      2.72 o 
  -1  29   3       12.87        5.64      2.48 o 
   0  29   3       59.27       69.42      8.15 o 
   1  29   3        8.16        6.51      3.30 o 
   2  29   3        5.12        2.00      5.24 o 
  -4  30   3        1.10       20.44      9.08 o 
  -3  30   3        0.57       13.67      5.05 o 
  -2  30   3        7.96       11.89      2.35 o 
  -1  30   3        7.01        2.18      4.09 o 
   0  30   3        0.40        2.46      1.95 o 
   1  30   3        2.96       10.75      4.53 o 
   2  30   3        1.66       -0.24      7.35 o 
  -3  31   3        4.46       -0.96      7.20 o 
  -2  31   3       11.31        5.97      2.36 o 
  -1  31   3        2.87        2.54      2.55 o 
   0  31   3        3.09        0.94      2.24 o 
   1  31   3        5.50       -4.34      7.20 o 
   2  31   3        0.62       -4.82      7.33 o 
  -3  32   3        0.03       14.69      7.60 o 
  -2  32   3       12.71       16.30      3.85 o 
  -1  32   3        0.88        1.77      2.77 o 
   0  32   3        0.64        6.56      4.10 o 
   1  32   3        5.00        0.22      9.70 o 
   2  32   3        2.41        7.42      8.07 o 
  -3  33   3       49.74       53.56      9.16 o 
  -2  33   3        1.05        8.74      4.52 o 
  -1  33   3        6.47        9.35      4.22 o 
   0  33   3       11.47       16.90      3.58 o 
   1  33   3        0.89        8.91      7.00 o 
   2  33   3        9.55        9.28      7.81 o 
  -3  34   3       21.49       32.51      8.54 o 
  -2  34   3        0.19        4.42      5.07 o 
  -1  34   3       30.49       56.60      5.78 o 
   0  34   3        1.28        3.30      3.28 o 
   1  34   3        9.17       32.86      7.63 o 
  -2  35   3        7.78       -4.37      2.91 o 
  -1  35   3        0.61       -4.20      4.24 o 
   0  35   3       16.13       25.79      3.97 o 
   1  35   3       12.63       47.62      8.40 o 
  -2  36   3        0.02        0.27      3.00 o 
   0  36   3        5.04        7.42      8.15 o 
   1  36   3        0.32       -0.89      6.97 o 
  -1  37   3        1.25        9.31      3.81 o 
   0  37   3        0.50       -3.81      3.66 o 
  -6   0   4        5.65        3.32      6.25 o 
  -5   0   4       64.20       67.40      7.09 o 
  -4   0   4       12.77       15.68      4.81 o 
  -3   0   4      101.97      116.56     11.23 o 
  -2   0   4       17.44       43.28      3.46 o 
  -1   0   4     3311.24     3053.17    357.81 o 
   1   0   4      261.59      267.80     19.13 o 
   2   0   4      123.12      113.74     14.51 o 
   3   0   4       12.39       10.88      7.27 o 
  -6   1   4        1.00       -7.30      5.20 o 
  -5   1   4      112.62      124.49     14.13 o 
  -4   1   4        7.88       17.79      2.54 o 
  -3   1   4      348.89      360.04      9.97 o 
  -2   1   4      148.38      168.87      4.63 o 
  -1   1   4        0.08      185.52     75.03 o 
   0   1   4     1707.68     1582.25     48.08 o 
   1   1   4      127.06      157.99     15.97 o 
   2   1   4       35.95       56.52      5.63 o 
   3   1   4        4.67       11.98      5.02 o 
   4   1   4        0.04       26.24      6.41 o 
  -6   2   4        0.07       -6.90      4.60 o 
  -5   2   4       49.21       72.67      5.43 o 
  -4   2   4        4.35        8.23      2.32 o 
  -3   2   4       58.63       75.57      4.99 o 
  -2   2   4     1064.00     1035.66     44.85 o 
  -1   2   4      363.85      407.70     21.85 o 
   0   2   4      112.19      245.46     54.41 o 
   1   2   4       13.04       32.99      3.09 o 
   2   2   4       15.21       84.32     22.40 o 
   3   2   4       16.13       15.77      4.70 o 
  -6   3   4       16.67        8.48      7.60 o 
  -5   3   4        4.22        5.34      2.89 o 
  -4   3   4        9.76       10.72      2.73 o 
  -3   3   4       64.82       61.28      2.55 o 
  -2   3   4      169.79      215.55     32.46 o 
  -1   3   4      491.31      562.84     11.49 o 
   0   3   4      102.62      251.74     47.71 o 
   1   3   4       62.76       83.15      2.91 o 
   2   3   4      393.60      417.95     30.35 o 
   3   3   4       16.30       16.52      3.71 o 
   4   3   4        0.14        4.40      5.99 o 
  -6   4   4        1.91        8.90      4.52 o 
  -5   4   4        4.59        8.31      3.63 o 
  -4   4   4       20.67       17.53      4.94 o 
  -3   4   4       48.80       57.49      2.57 o 
  -2   4   4     1013.90      915.23     97.30 o 
   0   4   4      910.16      855.60     49.29 o 
   1   4   4        5.63       74.13     20.13 o 
   2   4   4      447.63      480.25     22.33 o 
   3   4   4       10.99       14.46      3.52 o 
   4   4   4        1.66       13.44      6.30 o 
  -6   5   4        0.00        4.92      6.55 o 
  -5   5   4       57.60       69.61      8.21 o 
  -4   5   4        1.21       -2.77      3.26 o 
  -3   5   4      205.20      229.50      6.15 o 
  -2   5   4      365.57      367.63     44.11 o 
  -1   5   4        3.10       17.40      6.52 o 
   0   5   4      264.71      362.16     25.05 o 
   1   5   4      553.45      532.51     16.86 o 
   2   5   4      486.62      442.66     43.45 o 
   3   5   4       18.92       10.85      2.03 o 
   4   5   4       10.26       -0.61     11.77 o 
  -6   6   4        5.81       14.38      7.06 o 
  -5   6   4       49.02       53.35      3.69 o 
  -4   6   4        7.18        6.59      1.86 o 
  -3   6   4      138.11      172.19      3.95 o 
  -2   6   4      289.06      359.39     26.18 o 
  -1   6   4      375.91      331.83     18.47 o 
   0   6   4      103.47      182.90     42.54 o 
   1   6   4       73.27      102.12     12.59 o 
   2   6   4       29.54       85.57     13.04 o 
   3   6   4       26.51       19.72      3.98 o 
   4   6   4        0.30        5.01      5.03 o 
  -6   7   4        0.33       -8.54      5.69 o 
  -5   7   4       11.38        8.75      2.97 o 
  -4   7   4       79.07       79.23      4.59 o 
  -3   7   4      178.57      188.68      6.68 o 
  -2   7   4      611.15      617.04     42.03 o 
  -1   7   4      117.51      143.62      8.67 o 
   0   7   4     1144.23     1148.35    111.45 o 
   1   7   4        3.93       12.84      2.83 o 
   2   7   4      105.65      103.27      7.50 o 
   3   7   4        0.52        8.89      3.60 o 
   4   7   4       32.91       28.40      5.78 o 
  -6   8   4        3.24       -3.36      4.53 o 
  -5   8   4      105.18      121.64      4.93 o 
  -4   8   4      104.22      103.83      3.95 o 
  -3   8   4       31.91       58.46      6.39 o 
  -2   8   4     1919.36     2048.71    112.80 o 
  -1   8   4       94.29      132.64      8.41 o 
   0   8   4       87.73      116.69     20.21 o 
   1   8   4       37.32       43.91      6.15 o 
   2   8   4      106.02      100.64      7.64 o 
   3   8   4       80.74       64.59      7.52 o 
   4   8   4        0.07       11.33      5.33 o 
  -6   9   4        0.76        8.17      3.65 o 
  -5   9   4      156.49      161.96      5.59 o 
  -4   9   4        0.23       -1.91      2.19 o 
  -3   9   4      306.05      308.87      7.84 o 
  -2   9   4     1470.35     1503.11     31.24 o 
  -1   9   4       74.11       74.82      5.76 o 
   0   9   4       95.82       63.52     11.05 o 
   1   9   4       12.95       33.47      5.39 o 
   2   9   4      264.85      211.83     17.91 o 
   3   9   4       38.87       26.94      3.24 o 
   4   9   4        0.15       -0.53      6.27 o 
  -6  10   4        3.22        7.95      8.58 o 
  -5  10   4       20.61       36.06      6.03 o 
  -4  10   4       40.13       34.99      2.67 o 
  -3  10   4       14.20       26.84      4.47 o 
  -2  10   4       63.79       80.88     10.41 o 
  -1  10   4      306.28      252.99     12.72 o 
   0  10   4       23.89       22.36      4.41 o 
   1  10   4      203.49      200.45      5.38 o 
   2  10   4      302.17      303.12     16.13 o 
   3  10   4       41.92       38.66      6.90 o 
   4  10   4        8.02       21.81      7.37 o 
  -6  11   4        0.45       -7.65      5.10 o 
  -5  11   4       17.28       14.81      3.17 o 
  -4  11   4       40.58       42.72      3.69 o 
  -3  11   4        0.05       -2.98      1.99 o 
  -2  11   4      215.06      195.94      9.47 o 
  -1  11   4       41.01       33.08      3.06 o 
   0  11   4        7.15       14.91      2.24 o 
   1  11   4       29.93       30.65      5.45 o 
   2  11   4       65.95       83.70      5.47 o 
   3  11   4        1.89        4.62      3.93 o 
   4  11   4        3.53       29.21      9.50 o 
  -6  12   4        2.15        8.71      3.68 o 
  -5  12   4       46.38       43.60      3.52 o 
  -4  12   4        7.35        8.66      3.17 o 
  -3  12   4      177.14      159.86     11.08 o 
  -2  12   4       58.73       52.71      5.59 o 
  -1  12   4      380.46      381.61     19.69 o 
   0  12   4       99.16      104.84      7.06 o 
   1  12   4       90.27       73.58      3.34 o 
   2  12   4      109.95       84.51      6.40 o 
   3  12   4       16.33       17.39      3.52 o 
   4  12   4        2.89        5.07      5.48 o 
  -6  13   4        4.27        8.73      8.34 o 
  -5  13   4        0.11       -1.56      3.76 o 
  -4  13   4       42.16       35.78      3.41 o 
  -3  13   4       83.55       81.16      5.00 o 
  -2  13   4      210.81      204.71      4.66 o 
  -1  13   4       94.18       97.22      4.86 o 
   0  13   4      100.33       76.54      7.37 o 
   1  13   4        1.90        8.61      1.54 o 
   2  13   4        0.35        7.64      2.80 o 
   3  13   4        7.66        7.57      3.47 o 
  -5  14   4        3.74        1.91      2.36 o 
  -4  14   4        6.11        4.21      1.77 o 
  -3  14   4        0.96       14.56      5.61 o 
  -2  14   4       20.17       24.52      5.55 o 
  -1  14   4       20.46        6.18      4.46 o 
   0  14   4       23.62       33.72      5.65 o 
   1  14   4        3.24       10.28      1.51 o 
   2  14   4       28.21       19.40      2.96 o 
   3  14   4        4.18        0.44      2.19 o 
   4  14   4       11.15        5.60     14.32 o 
  -5  15   4       20.09       10.93      3.38 o 
  -4  15   4       15.54       16.70      2.94 o 
  -3  15   4      300.53      265.65     22.77 o 
  -2  15   4       37.49       41.10      2.52 o 
  -1  15   4      144.35      138.72      6.20 o 
   0  15   4       84.05       76.88      6.63 o 
   1  15   4        2.25        3.11      1.94 o 
   2  15   4       11.04       11.42      3.37 o 
   3  15   4        0.13       -0.41      3.75 o 
   4  15   4        0.00      -11.49      7.95 o 
  -5  16   4        2.96        4.32      4.38 o 
  -4  16   4       50.97       41.17      2.51 o 
  -3  16   4       56.19       76.89      8.89 o 
  -2  16   4       93.27      104.31      4.14 o 
  -1  16   4      324.67      345.71     16.45 o 
   0  16   4       44.36       31.08      2.26 o 
   1  16   4       37.31       40.33      5.55 o 
   2  16   4       34.84       23.95      9.50 o 
   3  16   4       14.76        7.00      4.85 o 
  -5  17   4        0.20        1.44      2.76 o 
  -4  17   4       24.48       25.11      6.20 o 
  -3  17   4       83.20       53.26      7.55 o 
  -2  17   4       14.69       18.99      2.26 o 
  -1  17   4        0.00        0.17      3.12 o 
   0  17   4       33.73       41.52      6.92 o 
   1  17   4      256.66      243.92     22.97 o 
   2  17   4        0.95        1.98      2.59 o 
   3  17   4        2.46       13.65      7.13 o 
  -5  18   4        0.03       -4.51      3.01 o 
  -4  18   4      132.52      109.63     13.62 o 
  -3  18   4       37.93       42.31      7.08 o 
  -2  18   4       79.60       93.48      3.32 o 
  -1  18   4        0.13        0.62      2.38 o 
   0  18   4      110.27      107.73      6.91 o 
   1  18   4       24.77       36.39      4.59 o 
   2  18   4       98.54       73.77     25.42 o 
   3  18   4       17.61       19.40      7.58 o 
  -5  19   4        0.59       -0.35      2.88 o 
  -4  19   4      110.27      100.22      5.03 o 
  -3  19   4       61.65       47.79      7.74 o 
  -2  19   4       11.60        9.55      2.37 o 
  -1  19   4      115.56      111.23     10.29 o 
   0  19   4      238.51      203.82     17.34 o 
   1  19   4      121.02       92.97     15.52 o 
   2  19   4        6.71        1.66      6.23 o 
   3  19   4        2.22        7.14      7.40 o 
  -5  20   4        8.98        9.71      8.85 o 
  -4  20   4        0.92        2.84      4.16 o 
  -3  20   4        7.57       10.34      3.64 o 
  -2  20   4        1.34       -2.94      1.96 o 
  -1  20   4      792.32      658.56    122.40 o 
   0  20   4        8.03        2.20      2.24 o 
   1  20   4      166.75      150.96     21.39 o 
   2  20   4        8.13       11.19      4.77 o 
   3  20   4       37.42       33.31      8.04 o 
  -5  21   4        0.19       -4.24      8.09 o 
  -4  21   4        0.14        1.54      2.84 o 
  -3  21   4        0.15       -0.79      1.95 o 
  -2  21   4       33.56       35.46      2.44 o 
  -1  21   4      143.05      153.38     27.21 o 
   0  21   4       18.63       13.09      2.83 o 
   1  21   4      140.88      149.53     21.19 o 
   2  21   4        9.82        0.19      6.09 o 
   3  21   4        1.39       -1.28      7.25 o 
  -5  22   4        1.02       12.18      8.52 o 
  -4  22   4       37.73       20.63      3.40 o 
  -3  22   4        9.41       -3.40      2.71 o 
  -2  22   4        6.52       12.70      3.62 o 
  -1  22   4      315.17      245.94     49.17 o 
   0  22   4       35.09       39.52      5.30 o 
   1  22   4       10.64        1.45      3.26 o 
   2  22   4       16.84       13.69      6.98 o 
   3  22   4        7.56        5.40      7.93 o 
  -5  23   4        0.01      -12.83      8.55 o 
  -4  23   4        2.11        0.75      3.26 o 
  -3  23   4        0.00        2.99      1.91 o 
  -2  23   4       53.31       50.29      2.81 o 
  -1  23   4       30.07       28.14      5.54 o 
   0  23   4       37.13       30.10      7.06 o 
   1  23   4      231.52      246.87     56.35 o 
   2  23   4        3.12        3.66      6.70 o 
   3  23   4        4.11        6.58      8.26 o 
  -5  24   4        4.05       15.34      8.73 o 
  -4  24   4       16.82        3.82      2.35 o 
  -3  24   4        5.53        0.33      1.83 o 
  -2  24   4       71.56       71.82      3.14 o 
  -1  24   4      101.70       73.45      6.61 o 
   0  24   4        5.41        0.74      2.93 o 
   1  24   4      152.67      171.78     45.28 o 
   2  24   4        4.56       12.11      7.24 o 
  -4  25   4       16.17       13.51      8.77 o 
  -3  25   4        5.39        2.26      1.91 o 
  -2  25   4       24.05       20.99      2.71 o 
  -1  25   4      158.52      150.52     18.15 o 
   0  25   4       81.09       76.68     10.90 o 
   1  25   4      163.44      140.63     31.96 o 
   2  25   4        8.33       18.84      7.43 o 
   3  25   4       12.63       13.46      8.22 o 
  -4  26   4        3.47        0.87      2.73 o 
  -3  26   4       10.03        9.15      4.16 o 
  -2  26   4       13.82       13.27      4.51 o 
  -1  26   4        5.42        4.14      2.74 o 
   0  26   4        0.00       -0.66      2.38 o 
   1  26   4        0.00        2.95      6.01 o 
   2  26   4        1.85       -5.54      6.44 o 
  -3  27   4        1.70        6.44      3.46 o 
  -2  27   4        0.00       -1.51      1.96 o 
  -1  27   4        1.88       -0.27      2.02 o 
   0  27   4       71.95       63.57     10.78 o 
   1  27   4        0.03       -2.78      3.70 o 
   2  27   4        9.60       11.38      7.64 o 
  -4  28   4       28.99       49.79      9.39 o 
  -3  28   4        3.72       -1.20      2.64 o 
  -2  28   4        4.54        1.00      3.84 o 
  -1  28   4        9.00       11.40      2.28 o 
   0  28   4        0.00       -1.80      1.75 o 
   1  28   4        8.85       13.23      4.34 o 
   2  28   4        0.61       12.50      7.64 o 
  -4  29   4        0.90       -5.29      8.12 o 
  -3  29   4       14.92       -2.52      8.13 o 
  -2  29   4        7.47        7.07      9.45 o 
  -1  29   4       27.02       36.62      6.04 o 
   0  29   4        5.81        4.68      3.82 o 
   1  29   4        6.37        9.69      7.13 o 
   2  29   4        0.18       14.77      7.83 o 
  -4  30   4        0.27      -12.32      8.72 o 
  -3  30   4        0.09       -1.47      9.49 o 
  -2  30   4        1.64        3.75      5.35 o 
  -1  30   4        8.48       18.05      2.65 o 
   0  30   4        2.91        5.89      4.04 o 
   1  30   4        9.52       26.68     11.52 o 
   2  30   4        0.00       -4.48      7.87 o 
  -3  31   4       45.67       44.75     13.24 o 
  -2  31   4        1.12       -0.17      3.98 o 
  -1  31   4        0.01        2.70      3.67 o 
   0  31   4        4.63       10.07      4.36 o 
   1  31   4        3.62       12.79      6.94 o 
  -3  32   4       22.99       27.13     15.11 o 
  -2  32   4        1.84        1.20      2.72 o 
  -1  32   4        0.49        8.36      4.34 o 
   0  32   4        0.10       -2.77      5.69 o 
  -3  33   4       10.02        7.20      6.76 o 
  -2  33   4        2.85        3.93      6.16 o 
  -1  33   4        0.07       -1.45      4.85 o 
   0  33   4        4.99       10.09      6.19 o 
   1  33   4        0.05        7.69      7.02 o 
  -2  34   4       21.96       25.61      4.44 o 
  -1  34   4       10.69       25.63      5.50 o 
   0  34   4        4.30       13.34      6.61 o 
   1  34   4        0.10       18.79      7.76 o 
  -2  35   4        3.40        5.36      3.36 o 
   0  35   4        0.10       16.26      6.65 o 
  -1  36   4        0.36        9.31      5.12 o 
   0  36   4        0.01        4.37      7.17 o 
  -6   1   5        0.15        0.61      6.01 o 
  -5   1   5        4.17       13.20      3.87 o 
  -4   1   5       30.34       32.51      4.41 o 
  -3   1   5      342.37      322.27     17.89 o 
  -2   1   5      141.25      132.85      4.92 o 
  -1   1   5      435.88      478.37     60.49 o 
   0   1   5       41.31       58.45      4.85 o 
   1   1   5      109.17      150.06     20.00 o 
   2   1   5       55.95       56.31      4.25 o 
   3   1   5        0.73        9.51      6.38 o 
  -6   2   5        9.57       -0.96      6.49 o 
  -5   2   5       11.14       15.57      4.00 o 
  -4   2   5       21.75       25.95      2.91 o 
  -3   2   5        7.49       14.25      4.25 o 
  -2   2   5        0.12       23.92      7.10 o 
  -1   2   5      914.61      864.66     48.90 o 
   0   2   5       21.74       22.83      2.25 o 
   1   2   5      229.99      229.57      7.83 o 
   2   2   5       11.80       29.32      3.17 o 
   3   2   5        1.51        8.87      5.10 o 
  -6   3   5       33.64       31.75      7.70 o 
  -5   3   5       64.13       68.29      8.49 o 
  -4   3   5        7.05       14.46      7.76 o 
  -3   3   5        1.13        2.14      1.96 o 
  -2   3   5       45.50       66.38     13.50 o 
  -1   3   5        8.35      116.54     23.40 o 
   0   3   5       21.77       55.54      9.02 o 
   1   3   5      100.79      149.72      8.18 o 
   2   3   5       79.03       73.71      6.53 o 
   3   3   5       23.67       12.47      4.11 o 
  -6   4   5       71.95       81.34      6.35 o 
  -5   4   5       53.66       78.72     11.75 o 
  -4   4   5       38.48       39.58      4.10 o 
  -3   4   5        3.53        6.26      2.52 o 
  -2   4   5      244.13      233.80     27.80 o 
  -1   4   5        0.67       17.62      9.82 o 
   0   4   5      181.62      168.01      9.85 o 
   1   4   5      139.45      160.27      4.96 o 
   2   4   5       91.48       92.14      4.32 o 
   3   4   5        0.11        2.75      3.14 o 
  -6   5   5       15.77       40.29     11.39 o 
  -5   5   5      111.05      121.92      6.69 o 
  -4   5   5       62.20       51.56      3.78 o 
  -3   5   5        1.36        3.96      4.33 o 
  -2   5   5       47.17       49.30     13.26 o 
  -1   5   5        1.00        4.32      3.02 o 
   0   5   5       51.19       82.77      9.02 o 
   1   5   5      202.57      224.87      8.21 o 
   2   5   5      147.92      141.72      5.55 o 
   3   5   5        0.13        5.37      3.17 o 
  -6   6   5       10.66       23.30      7.79 o 
  -5   6   5       44.28       63.93      4.44 o 
  -4   6   5       75.05       67.30      3.06 o 
  -3   6   5       58.31       91.33     13.81 o 
  -2   6   5       48.37       45.49      3.82 o 
  -1   6   5        5.53       68.23     19.68 o 
   0   6   5       12.40       44.00     16.98 o 
   1   6   5       34.11       55.48      9.57 o 
   2   6   5       55.19       69.04      4.81 o 
   3   6   5        2.94        4.06      3.98 o 
  -6   7   5       87.28       91.60      6.48 o 
  -5   7   5      157.00      135.91      5.60 o 
  -4   7   5       45.55       55.45      4.52 o 
  -3   7   5      436.78      451.77     11.35 o 
  -2   7   5        2.22       12.17      3.38 o 
  -1   7   5      324.73      435.51     37.71 o 
   0   7   5      301.76      214.62     36.71 o 
   1   7   5        0.44        4.90      3.46 o 
   2   7   5       45.54       59.39      5.93 o 
   3   7   5        7.17        8.27      3.88 o 
  -6   8   5       17.10       26.17      5.05 o 
  -5   8   5       27.00       37.44      7.76 o 
  -4   8   5      248.28      232.95     11.51 o 
  -3   8   5      430.27      444.19     14.17 o 
  -2   8   5       69.66       92.09      9.90 o 
  -1   8   5      256.19      296.21     13.68 o 
   0   8   5       21.15       69.84     20.64 o 
   1   8   5       13.36       21.61      6.11 o 
   2   8   5       96.81      101.12      4.77 o 
   3   8   5        6.05        3.28      2.89 o 
  -6   9   5        4.22       14.66      4.69 o 
  -5   9   5      119.91      121.11      6.40 o 
  -4   9   5       83.62       85.98      7.43 o 
  -3   9   5      208.17      214.72      5.29 o 
  -2   9   5        7.03       20.70      3.12 o 
  -1   9   5       16.22       25.67      5.18 o 
   0   9   5      459.17      439.04     52.90 o 
   1   9   5      144.08      117.57     11.79 o 
   2   9   5        3.49       16.34      6.14 o 
   3   9   5        1.13        3.50      3.98 o 
  -6  10   5        1.46        6.25      4.78 o 
  -5  10   5       23.67       57.14      8.13 o 
  -4  10   5       73.38       69.67      3.09 o 
  -3  10   5       21.40       49.35     14.60 o 
  -2  10   5      109.05      118.76      9.56 o 
  -1  10   5        0.68       29.82     13.85 o 
   0  10   5      197.87      175.94     25.50 o 
   1  10   5        0.41       10.14      3.83 o 
   2  10   5       52.90       38.91      2.44 o 
   3  10   5        0.22       -2.54      2.79 o 
  -6  11   5        0.17       26.51      7.90 o 
  -5  11   5       32.08       40.63     12.24 o 
  -4  11   5        1.21        6.32      2.54 o 
  -3  11   5      271.95      252.28      5.74 o 
  -2  11   5      105.87       85.64      5.32 o 
  -1  11   5      452.15      445.52     23.25 o 
   0  11   5       86.93       59.09      9.36 o 
   1  11   5       42.58       32.37      3.08 o 
   2  11   5       10.01        9.78      2.35 o 
   3  11   5        4.83       -3.36      5.50 o 
  -6  12   5        0.50        8.86      5.28 o 
  -5  12   5        1.71        6.40     10.13 o 
  -4  12   5       19.87       24.14      4.66 o 
  -3  12   5       12.38       27.00      5.17 o 
  -2  12   5       10.91        4.60      2.45 o 
  -1  12   5       28.85       30.53      3.02 o 
   0  12   5        2.32        3.56      3.64 o 
   1  12   5       31.93       26.50      5.44 o 
   2  12   5       39.35       34.22      2.74 o 
   3  12   5        3.34        4.40      2.75 o 
  -5  13   5        0.18        7.53      3.58 o 
  -4  13   5       81.76       71.59      5.64 o 
  -3  13   5        5.58        9.10      5.40 o 
  -2  13   5        6.85       11.32      6.39 o 
  -1  13   5      121.12      113.10      8.73 o 
   0  13   5        0.53       -2.18      3.85 o 
   1  13   5       46.08       55.53      4.15 o 
   2  13   5       31.63       27.76      3.17 o 
   3  13   5        2.43        6.04      9.40 o 
  -5  14   5        6.49        1.79      9.55 o 
  -4  14   5        6.08       16.46      3.55 o 
  -3  14   5      170.38      161.31      9.66 o 
  -2  14   5      135.89      123.83      9.47 o 
  -1  14   5       42.46       43.57      4.89 o 
   0  14   5        2.39        6.64      6.95 o 
   1  14   5        3.22        1.68      1.50 o 
   2  14   5       43.95       32.74      5.09 o 
   3  14   5       53.03       27.72     17.69 o 
  -5  15   5        1.42       -0.51      5.52 o 
  -4  15   5        5.77       14.47      4.56 o 
  -3  15   5       64.55       59.91      4.27 o 
  -2  15   5      105.15       97.98      4.53 o 
  -1  15   5        1.20        3.65      4.14 o 
   0  15   5       28.20       24.85      2.35 o 
   1  15   5        1.41        1.01      4.64 o 
   2  15   5        0.69        2.43      3.29 o 
   3  15   5        2.26       15.41      8.61 o 
  -5  16   5       10.88        7.25      8.68 o 
  -4  16   5        8.20        8.75      5.97 o 
  -3  16   5        0.39        0.58      4.04 o 
  -2  16   5      341.45      354.65      7.06 o 
  -1  16   5       63.30       56.73      4.02 o 
   0  16   5        1.57        5.38      3.15 o 
   1  16   5       67.21       46.37      2.31 o 
   2  16   5        0.04       -3.53      2.95 o 
   3  16   5        9.38       23.08      8.50 o 
  -5  17   5        0.44       -2.64      5.82 o 
  -4  17   5       25.39       27.32      8.99 o 
  -3  17   5      208.97      209.18      7.35 o 
  -2  17   5       54.46       61.36      5.17 o 
  -1  17   5       71.35       74.20      3.29 o 
   0  17   5        9.91        8.81      2.07 o 
   1  17   5       22.23       33.63     12.13 o 
   2  17   5       24.04       17.15      5.98 o 
   3  17   5        2.95       16.39      7.53 o 
  -5  18   5       13.65       15.57      3.85 o 
  -4  18   5       49.71       38.89      2.93 o 
  -3  18   5        2.74        3.00      2.58 o 
  -2  18   5        2.45        0.43      3.15 o 
  -1  18   5       41.24       40.74      2.76 o 
   0  18   5       37.27       36.26      3.94 o 
   1  18   5      137.54      117.74     12.03 o 
   2  18   5        8.43        0.59      3.91 o 
   3  18   5        3.11       18.56      8.02 o 
  -5  19   5        3.32        1.55      4.35 o 
  -4  19   5       55.10       50.60      6.46 o 
  -3  19   5       23.53       16.15      3.49 o 
  -2  19   5      134.56      132.49      5.48 o 
  -1  19   5       47.60       55.09      4.63 o 
   0  19   5       10.93       15.78      3.05 o 
   1  19   5       14.58        2.04      3.68 o 
   2  19   5        1.63        1.28      7.18 o 
   3  19   5        0.11       11.35      8.20 o 
  -5  20   5       14.11       12.93      5.02 o 
  -4  20   5        3.08        6.60      4.87 o 
  -3  20   5        0.00       -3.61      2.50 o 
  -2  20   5       37.77       40.61      2.99 o 
  -1  20   5       25.14       28.64      2.82 o 
   0  20   5       26.83       29.98      3.59 o 
   1  20   5      122.80       84.28     10.48 o 
   2  20   5        4.63        2.39      5.55 o 
   3  20   5       25.56       62.24     10.09 o 
  -5  21   5        0.11        1.50      7.65 o 
  -4  21   5        6.10        8.82      2.76 o 
  -3  21   5        8.37        0.94      2.66 o 
  -2  21   5      120.27      103.78      3.80 o 
  -1  21   5       34.54       45.48      5.17 o 
   0  21   5       29.95       27.99      2.23 o 
   1  21   5       20.40       16.38      2.79 o 
   2  21   5        3.12        4.21      6.59 o 
   3  21   5        0.47       19.45      8.67 o 
  -5  22   5        0.52        9.52      7.57 o 
  -4  22   5        3.18       -2.43      4.77 o 
  -3  22   5        1.99        4.75      2.38 o 
  -2  22   5        5.00       -0.66      2.98 o 
  -1  22   5        3.46        2.82      3.20 o 
   0  22   5       16.35       20.89      3.91 o 
   1  22   5      111.28       94.76     17.02 o 
   2  22   5        8.41       20.73      7.67 o 
  -5  23   5        9.11        0.63      3.60 o 
  -4  23   5       58.71       41.02      6.73 o 
  -3  23   5        6.96       -3.01      4.29 o 
  -2  23   5      138.52      132.52      6.03 o 
  -1  23   5       13.71       16.06      5.23 o 
   0  23   5      120.81      132.12     13.78 o 
   1  23   5        0.40       -2.59      1.73 o 
   2  23   5       30.84       34.01      8.49 o 
  -4  24   5        7.44        0.00      3.31 o 
  -3  24   5        2.32       13.72      2.42 o 
  -2  24   5       11.20        4.12      5.91 o 
  -1  24   5        0.02        1.45      2.20 o 
   0  24   5       32.22       18.64      8.19 o 
   1  24   5        9.67        2.09      6.21 o 
   2  24   5        5.27       -0.06      7.48 o 
  -4  25   5        0.10        2.80      3.56 o 
  -3  25   5        0.84        2.44      2.23 o 
  -2  25   5       54.70       47.84      4.52 o 
  -1  25   5        2.94        7.68      2.50 o 
   0  25   5       12.74        6.85      5.03 o 
   1  25   5        0.39       -0.70      5.74 o 
   2  25   5       11.14       22.11      8.13 o 
  -4  26   5       11.92        6.44      3.30 o 
  -3  26   5        1.60        0.19      6.11 o 
  -2  26   5        0.49       -4.34      4.37 o 
  -1  26   5        5.45        5.61      2.49 o 
   0  26   5        3.46        1.29      3.30 o 
   1  26   5        0.35       -4.21      6.90 o 
   2  26   5        0.50        7.34      7.91 o 
  -4  27   5        1.40       -0.46      7.63 o 
  -3  27   5        1.04       -4.11      4.49 o 
  -2  27   5       69.92       63.20      7.71 o 
  -1  27   5        1.11       -1.38      5.08 o 
   0  27   5        0.40       11.47      9.78 o 
   1  27   5        2.35        3.64      6.51 o 
   2  27   5        7.96       -0.60      7.62 o 
  -3  28   5        1.91       -2.00      4.36 o 
  -2  28   5        0.51       -2.95      3.28 o 
  -1  28   5        2.59       -0.40      2.75 o 
   0  28   5        8.16        1.61     12.51 o 
   1  28   5        4.23       -5.78      6.58 o 
  -4  29   5        0.02        8.01     11.67 o 
  -3  29   5        0.31       -2.21      5.15 o 
  -2  29   5        0.30        8.27      3.39 o 
  -1  29   5       19.71       21.83      6.40 o 
   0  29   5       31.58       37.09      7.54 o 
   1  29   5        1.63        0.02      6.65 o 
  -3  30   5       14.26       11.60      3.53 o 
  -2  30   5       14.47       23.52      7.26 o 
  -1  30   5       12.07       21.22      5.34 o 
   0  30   5        0.16        2.37      6.59 o 
   1  30   5        4.54        3.07      7.23 o 
  -3  31   5        0.24       12.07      7.68 o 
  -2  31   5       16.80       17.87     10.54 o 
  -1  31   5        1.17       13.68      5.30 o 
   0  31   5        6.68       24.03      7.05 o 
   1  31   5        1.56        3.82      7.36 o 
  -3  32   5        1.69       -0.21      3.66 o 
  -2  32   5        5.49        6.89      4.06 o 
  -1  32   5        1.02       -6.17      4.92 o 
   0  32   5       16.99       51.14      7.95 o 
  -1  33   5        5.93        3.25      5.45 o 
   0  33   5        0.01       -3.38      6.69 o 
  -2  34   5        4.70        3.46      4.47 o 
  -1  34   5       10.99        8.63      5.61 o 
   0  34   5        0.25        6.28      6.90 o 
  -6   0   6        6.78       -2.46      6.72 o 
  -5   0   6       18.98       22.48      6.06 o 
  -4   0   6       31.47       45.38     11.36 o 
  -3   0   6      126.40      117.55      8.09 o 
  -2   0   6       69.83       85.22      9.82 o 
  -1   0   6       33.12       85.55     18.08 o 
   0   0   6       35.19       39.52      4.07 o 
   1   0   6     1315.18     1187.08     53.76 o 
   2   0   6       12.52        1.45      3.46 o 
   3   0   6       21.51       58.12      9.32 o 
  -6   1   6        4.66       -5.15      4.81 o 
  -5   1   6       11.76       25.91      5.94 o 
  -4   1   6       24.68       31.50      2.82 o 
  -3   1   6        0.03       26.83      6.76 o 
  -2   1   6       21.94       26.38      4.33 o 
  -1   1   6      169.12      208.89     12.12 o 
   0   1   6        6.58       92.11     21.86 o 
   1   1   6       29.76      270.18     76.20 o 
   2   1   6        2.04        2.97      2.73 o 
   3   1   6       10.80       17.51      5.17 o 
  -6   2   6        3.84        2.34      6.38 o 
  -5   2   6       29.92       33.16      4.58 o 
  -4   2   6       33.38       37.00      6.71 o 
  -3   2   6       86.51       72.18      6.25 o 
  -2   2   6        4.65       44.86      4.79 o 
  -1   2   6       93.46      128.30      7.66 o 
   0   2   6      412.72      391.30     14.37 o 
   1   2   6      270.75      298.95      6.60 o 
   2   2   6        3.36        3.49      2.73 o 
   3   2   6       17.52       25.91      5.25 o 
  -5   3   6       11.90       21.07     12.51 o 
  -4   3   6       49.13       52.25      4.79 o 
  -3   3   6       20.83       25.46      5.33 o 
  -2   3   6      119.64      121.57      4.09 o 
  -1   3   6      146.34      244.09     13.23 o 
   0   3   6        6.48       90.50      7.91 o 
   1   3   6       14.55      102.45      7.15 o 
   2   3   6       24.81       24.41      4.38 o 
   3   3   6        6.92       17.25     11.27 o 
  -6   4   6       30.51       31.02     13.51 o 
  -5   4   6       56.81       40.41      6.67 o 
  -4   4   6        1.28        9.15      3.02 o 
  -3   4   6        0.27        3.80      3.87 o 
  -2   4   6      103.38      113.68      6.50 o 
  -1   4   6      149.83      179.19      8.43 o 
   0   4   6        0.47       28.72     15.42 o 
   1   4   6      230.92      226.92      7.36 o 
   2   4   6        0.02        4.23      2.36 o 
   3   4   6       11.98       11.64      5.14 o 
  -6   5   6       54.42       63.45     21.30 o 
  -5   5   6        3.56        6.46      5.01 o 
  -4   5   6       95.06       95.30      7.69 o 
  -3   5   6       10.38       13.03      4.87 o 
  -2   5   6       48.82       53.71      4.63 o 
  -1   5   6        4.41       39.79     10.13 o 
   0   5   6      117.72      131.15      6.03 o 
   1   5   6      108.72      139.84      4.40 o 
   2   5   6        6.41       13.89      2.35 o 
   3   5   6        3.49       -3.60      6.57 o 
  -6   6   6        0.57        0.14     11.84 o 
  -5   6   6        6.83        5.52      3.33 o 
  -4   6   6       75.03       84.04      3.40 o 
  -3   6   6       64.83       89.08      8.13 o 
  -2   6   6       23.49       32.61      5.44 o 
  -1   6   6       24.20       28.27      3.14 o 
   0   6   6       35.95       71.11      4.49 o 
   1   6   6      156.91      158.14     13.85 o 
   2   6   6       21.26       22.85      4.84 o 
   3   6   6        0.82        3.77     17.68 o 
  -6   7   6        6.43       13.43      5.02 o 
  -5   7   6        0.89       11.25      8.55 o 
  -4   7   6       23.85       33.63      2.73 o 
  -3   7   6      161.97      145.98      8.91 o 
  -2   7   6       95.36       94.29      4.38 o 
  -1   7   6       10.82       31.19      3.18 o 
   0   7   6       33.30       33.64      3.64 o 
   1   7   6      117.58      120.45     13.03 o 
   2   7   6       31.96       28.32      4.68 o 
   3   7   6        1.32       24.87     13.41 o 
  -6   8   6        0.61       -2.27      8.46 o 
  -5   8   6       13.17       24.15      5.72 o 
  -4   8   6        0.27       12.65      3.19 o 
  -3   8   6       82.69      128.99     16.09 o 
  -2   8   6       46.80       50.70      6.46 o 
  -1   8   6       35.83       27.80      9.51 o 
   0   8   6        8.94        4.55      2.61 o 
   1   8   6      120.33      128.14      9.85 o 
   2   8   6        2.07        0.84      2.45 o 
   3   8   6        5.25       12.98      7.11 o 
  -6   9   6       12.95       11.06      6.54 o 
  -5   9   6        7.72       13.96      4.22 o 
  -4   9   6       48.83       58.65      4.86 o 
  -3   9   6      384.90      362.96     11.76 o 
  -2   9   6       59.44       72.72      5.82 o 
  -1   9   6      101.00      121.35      4.57 o 
   0   9   6        8.40        6.41      3.46 o 
   1   9   6        0.17        5.63      3.16 o 
   2   9   6       32.38       23.06      8.52 o 
   3   9   6        4.59       -5.95     10.62 o 
  -6  10   6        0.71        7.37      4.74 o 
  -5  10   6       12.81       12.11      4.10 o 
  -4  10   6        8.78        9.80      5.58 o 
  -3  10   6       51.20      115.61     12.27 o 
  -2  10   6        7.23        7.23      5.78 o 
  -1  10   6       66.31       83.81      4.75 o 
   0  10   6       25.89       24.70      6.59 o 
   1  10   6        8.35        7.99      2.25 o 
   2  10   6        1.10        4.59      2.35 o 
   3  10   6       11.71       12.15      8.09 o 
  -5  11   6        0.00       -0.77      3.88 o 
  -4  11   6       12.48       11.30      7.53 o 
  -3  11   6      330.35      328.34     19.49 o 
  -2  11   6       29.10       31.10      6.24 o 
  -1  11   6       13.84       14.07      5.24 o 
   0  11   6        0.61        0.75      3.45 o 
   1  11   6       15.68       13.19      6.67 o 
   2  11   6        5.38       -0.55      3.05 o 
   3  11   6        5.65       -8.43      5.62 o 
  -5  12   6        6.28        8.52      4.23 o 
  -4  12   6       15.13       12.56      5.28 o 
  -3  12   6      195.21      227.76     11.09 o 
  -2  12   6      141.79      147.92     13.83 o 
  -1  12   6        0.53        4.60      2.52 o 
   0  12   6        4.26        2.00      3.40 o 
   1  12   6        0.27        6.96      2.02 o 
   2  12   6        0.59        4.00      3.06 o 
   3  12   6        0.28       -2.88      5.34 o 
  -5  13   6        0.19       15.17     11.00 o 
  -4  13   6        5.22        7.91      7.62 o 
  -3  13   6      294.83      290.83     10.29 o 
  -2  13   6        0.81        9.37      9.63 o 
  -1  13   6        3.91        2.85      5.73 o 
   0  13   6        1.33        6.74      1.84 o 
   1  13   6        3.82        6.11      1.98 o 
   2  13   6       32.35       43.41     13.45 o 
   3  13   6        1.14       16.57      8.14 o 
  -5  14   6       18.88       10.49      5.06 o 
  -4  14   6       30.57       26.87      3.97 o 
  -3  14   6        1.94       24.62      7.90 o 
  -2  14   6        6.05        8.44      4.72 o 
  -1  14   6        7.22       11.68      6.89 o 
   0  14   6      149.39      140.91     22.10 o 
   1  14   6        4.79        1.04      1.83 o 
   2  14   6        9.73       15.47      5.58 o 
   3  14   6        2.29        7.68     11.77 o 
  -5  15   6        0.01        9.84      5.50 o 
  -4  15   6        8.49        2.98      3.56 o 
  -3  15   6       31.85       37.35      3.95 o 
  -2  15   6      155.19      151.93     10.31 o 
  -1  15   6      193.96      207.38      6.51 o 
   0  15   6        0.99       -1.88      2.46 o 
   1  15   6       28.42       17.92      3.41 o 
   2  15   6        1.54        5.42      6.83 o 
  -5  16   6        4.16       11.96      5.99 o 
  -4  16   6      160.94      144.56      5.41 o 
  -3  16   6        4.54        3.40      3.12 o 
  -2  16   6      320.96      325.99     11.20 o 
  -1  16   6        2.00        3.67      2.41 o 
   0  16   6       20.17       32.29      7.35 o 
   1  16   6        9.23        8.09      4.33 o 
   2  16   6        2.04        8.82      4.65 o 
  -5  17   6        1.53        3.16     12.36 o 
  -4  17   6        1.98        8.51     11.42 o 
  -3  17   6       18.30       21.49      6.00 o 
  -2  17   6      177.99      181.59      5.22 o 
  -1  17   6        0.62        0.49      2.89 o 
   0  17   6       77.37       80.20      3.98 o 
   1  17   6       28.29       18.99      3.57 o 
   2  17   6        0.47       -4.48      6.48 o 
  -5  18   6       11.15        4.52      4.64 o 
  -4  18   6       38.35       40.94     14.04 o 
  -3  18   6       31.23       27.50      7.13 o 
  -2  18   6      120.61      106.47      5.24 o 
  -1  18   6        1.82        6.32      2.38 o 
   0  18   6        5.19        9.75      2.75 o 
   1  18   6       29.28       19.22      5.59 o 
   2  18   6       13.25       10.70      3.10 o 
  -5  19   6        0.05       -3.07     10.16 o 
  -4  19   6        1.06       -0.80      4.59 o 
  -3  19   6        7.32        9.01      4.61 o 
  -2  19   6        5.15        3.93      3.67 o 
  -1  19   6       19.30       26.73      3.40 o 
   0  19   6        0.26        1.71      2.31 o 
   1  19   6        2.04       -1.47      4.38 o 
   2  19   6        9.07        3.21      7.39 o 
  -5  20   6       16.02        6.00      4.12 o 
  -4  20   6        0.25        1.12      3.61 o 
  -3  20   6       12.17       16.66      5.13 o 
  -2  20   6       70.21       62.02      5.86 o 
  -1  20   6        3.63        3.10      2.84 o 
   0  20   6       23.91       20.03      3.68 o 
   1  20   6       35.04       39.31      7.69 o 
   2  20   6        2.72        7.43      7.79 o 
  -5  21   6        2.39       -1.34      5.13 o 
  -3  21   6        1.64       -0.89      4.16 o 
  -2  21   6       17.32       26.64      6.46 o 
  -1  21   6        3.96        4.98      4.57 o 
   0  21   6        8.42       14.61      2.58 o 
   1  21   6        8.50       29.55      7.48 o 
   2  21   6        3.72       10.14      8.12 o 
  -4  22   6        0.16       -5.67      3.78 o 
  -3  22   6        8.49        7.55      3.45 o 
  -2  22   6       72.51       72.68      4.32 o 
  -1  22   6       13.82       28.74      5.57 o 
   0  22   6       36.57       36.31      5.59 o 
   1  22   6       11.73       15.63      6.84 o 
   2  22   6        2.73       -2.17      7.80 o 
  -4  23   6        0.07        2.32      6.58 o 
  -3  23   6        4.64        2.67      3.20 o 
  -2  23   6       37.41       43.13      3.73 o 
  -1  23   6        3.17       14.15      3.83 o 
   0  23   6      108.98       87.06     15.70 o 
   1  23   6        1.14       -0.38      6.50 o 
   2  23   6        1.31       17.33      8.41 o 
  -4  24   6        4.91        0.29      3.69 o 
  -3  24   6        3.49        0.67      3.18 o 
  -2  24   6       13.59       11.40      3.05 o 
  -1  24   6        0.34        5.78      3.51 o 
   0  24   6       93.70       68.94     18.95 o 
   1  24   6        2.10       14.37      6.99 o 
  -4  25   6        3.36       -5.63      4.49 o 
  -3  25   6        3.41       -6.08      5.36 o 
  -2  25   6        2.24        2.24      4.72 o 
  -1  25   6       46.10       56.80      6.69 o 
   0  25   6       60.85       68.00      6.05 o 
  -4  26   6        9.50        0.28      4.20 o 
  -3  26   6        1.18       -0.40      5.22 o 
  -2  26   6        4.49        1.84      8.90 o 
  -1  26   6        1.89        2.50      3.12 o 
   0  26   6        8.91        7.11      4.46 o 
   1  26   6        0.02        9.93      7.23 o 
  -4  27   6        0.80        3.63      3.74 o 
  -3  27   6       13.90       14.81      3.92 o 
  -2  27   6        9.67       17.75      3.52 o 
  -1  27   6       17.50       17.20      3.47 o 
   0  27   6       61.37       71.26      8.57 o 
   1  27   6        1.07       -3.58      7.00 o 
  -3  28   6        0.01       -0.63      3.73 o 
  -2  28   6        1.17        7.47      6.37 o 
  -1  28   6        0.03        2.08      4.10 o 
   0  28   6       13.28       22.11      7.14 o 
   1  28   6        8.14       10.75      8.33 o 
  -3  29   6       38.72       42.73      9.38 o 
  -2  29   6        2.00        4.78      3.83 o 
  -1  29   6        0.37        3.32      5.40 o 
   0  29   6       28.85       31.24      7.45 o 
  -3  30   6        6.17       10.47      4.06 o 
  -2  30   6        0.40        9.49      4.92 o 
  -1  30   6       21.71       32.91      6.84 o 
   0  30   6       17.76        8.90      7.14 o 
  -1  31   6       13.15       26.45      6.73 o 
   0  31   6        5.05        7.83      7.18 o 
  -1  32   6        3.28        0.76      5.98 o 
  -6   1   7        4.76       12.45      4.97 o 
  -5   1   7       11.33       17.46      4.42 o 
  -4   1   7        3.42        6.00      3.16 o 
  -3   1   7       11.80       12.98      6.51 o 
  -2   1   7       36.86      121.54     26.29 o 
  -1   1   7        7.19        4.26      3.99 o 
   0   1   7      208.45      215.66     14.22 o 
   1   1   7       13.48       27.11     14.53 o 
   2   1   7        1.22        5.97      5.18 o 
  -6   2   7       13.18       16.23      7.49 o 
  -5   2   7       39.41       40.65      9.54 o 
  -4   2   7       31.79       28.71      4.19 o 
  -3   2   7        1.07       13.73      5.02 o 
  -2   2   7      385.23      398.25     12.21 o 
  -1   2   7        1.01        4.75      2.90 o 
   0   2   7      154.84      174.93      8.08 o 
   1   2   7      121.97      116.91      4.32 o 
   2   2   7        1.91        0.20      3.14 o 
  -6   3   7        0.42       -3.84      5.05 o 
  -5   3   7       21.41       18.36      5.16 o 
  -4   3   7       10.19       17.60      2.56 o 
  -3   3   7       11.14       22.07      5.59 o 
  -2   3   7        0.00       70.28      9.64 o 
  -1   3   7        4.83       19.37      4.51 o 
   0   3   7        9.25       43.76     10.16 o 
   1   3   7        0.18       26.88     15.08 o 
   2   3   7       13.27        7.33      3.04 o 
  -6   4   7        1.71       -2.02      4.80 o 
  -5   4   7        2.99        5.68      4.81 o 
  -4   4   7       18.97       25.20      5.06 o 
  -3   4   7       29.56       31.04      4.46 o 
  -2   4   7       48.75       58.42      7.13 o 
  -1   4   7       95.95       88.04      5.54 o 
   0   4   7       14.35       51.66     11.06 o 
   1   4   7        0.01       20.91      9.77 o 
   2   4   7        3.11        8.86      5.66 o 
  -6   5   7       19.81       12.91      6.88 o 
  -5   5   7        5.81       13.68      4.31 o 
  -4   5   7      118.84       92.27     13.31 o 
  -3   5   7       61.24       40.29     14.15 o 
  -2   5   7       24.40       36.93      7.47 o 
  -1   5   7        0.18       27.69     16.62 o 
   0   5   7      152.64      150.26      5.45 o 
   1   5   7       50.02       42.61      3.21 o 
   2   5   7        0.26       -6.30      4.30 o 
  -5   6   7       69.72       60.91      6.91 o 
  -4   6   7        1.16       11.27     15.48 o 
  -3   6   7        7.09        7.73      5.95 o 
  -2   6   7       27.31       34.67      6.10 o 
  -1   6   7       16.66       23.36      3.90 o 
   0   6   7       88.83      102.38      5.54 o 
   1   6   7        0.05        4.48      2.56 o 
   2   6   7        3.78       11.38      4.42 o 
  -5   7   7        1.71       15.28      4.81 o 
  -4   7   7        2.93        9.71      6.46 o 
  -3   7   7       28.19       25.12      3.52 o 
  -2   7   7        9.91       12.12      3.58 o 
  -1   7   7       30.50       30.22      3.36 o 
   0   7   7        2.62        8.47      3.84 o 
   1   7   7        3.93        6.12      2.81 o 
   2   7   7        0.16        9.00     17.37 o 
  -5   8   7       44.52       46.87      5.66 o 
  -4   8   7       16.17       27.79     13.21 o 
  -3   8   7       31.15       36.85      5.43 o 
  -2   8   7        0.65       -2.26      5.95 o 
  -1   8   7        0.07       10.28      3.18 o 
   0   8   7        6.54        9.91      3.26 o 
   1   8   7       33.59       37.94      6.72 o 
   2   8   7        0.92        0.46      8.20 o 
  -5   9   7        4.54       10.24      4.23 o 
  -4   9   7       67.62       63.06      9.80 o 
  -3   9   7        0.09       16.05      3.75 o 
  -2   9   7        9.49       11.52      4.74 o 
  -1   9   7       59.14       54.86     12.64 o 
   0   9   7       21.36       19.45      6.43 o 
   1   9   7       16.10       11.17      5.56 o 
  -5  10   7       22.84       31.35      7.59 o 
  -4  10   7       14.57       47.22      6.66 o 
  -3  10   7       64.63       66.76     10.43 o 
  -2  10   7        0.94        6.46      3.78 o 
  -1  10   7       76.26       82.04      7.14 o 
   0  10   7       31.76       39.78     10.17 o 
   1  10   7        0.10        2.84      2.43 o 
   2  10   7        6.79       12.58      5.07 o 
  -5  11   7        1.47        4.75      5.33 o 
  -4  11   7      219.81      151.92     20.04 o 
  -3  11   7       21.36       36.11      3.21 o 
  -2  11   7       33.91       54.82      7.39 o 
  -1  11   7       56.58       53.60      3.38 o 
   0  11   7        2.52        3.88      2.10 o 
   1  11   7        2.52       14.39      3.39 o 
   2  11   7       22.90       17.70     14.92 o 
  -5  12   7        0.35       -0.88     11.36 o 
  -4  12   7       16.78       20.87      4.85 o 
  -3  12   7       13.18        8.75      4.44 o 
  -2  12   7        0.03        7.44      3.86 o 
  -1  12   7       33.85       44.31      4.82 o 
   0  12   7        3.96        5.53      2.42 o 
   1  12   7       39.74       35.77      6.24 o 
   2  12   7       21.76       25.40      8.39 o 
  -5  13   7       24.32       14.92     10.46 o 
  -4  13   7       22.84       15.26      6.55 o 
  -3  13   7       35.83       40.40      4.63 o 
  -2  13   7        6.70       37.22     19.83 o 
  -1  13   7       91.48       86.74      7.57 o 
   0  13   7        1.81        6.22      2.53 o 
   1  13   7       42.97       35.79      3.44 o 
   2  13   7        0.71        4.04     10.42 o 
  -5  14   7       26.29       13.57      4.62 o 
  -4  14   7       18.78       14.72     10.18 o 
  -3  14   7       19.28       19.54      6.64 o 
  -2  14   7      195.97      176.92      7.55 o 
  -1  14   7        9.88        9.01      5.60 o 
   0  14   7       50.26       52.76      7.56 o 
   1  14   7       40.68       45.15      7.11 o 
   2  14   7       22.01       29.96      5.54 o 
  -5  15   7        0.12        0.46      5.10 o 
  -4  15   7        0.87        1.74      4.43 o 
  -3  15   7        9.75       13.44      6.84 o 
  -2  15   7       11.74       17.32      4.31 o 
  -1  15   7       16.78       13.52      3.24 o 
   0  15   7       33.83       29.33      3.88 o 
   1  15   7        8.41       11.79      3.51 o 
   2  15   7        2.60       14.66      8.13 o 
  -5  16   7       17.87       14.58      4.67 o 
  -4  16   7       25.68       26.30      5.66 o 
  -3  16   7      283.71      265.05      9.92 o 
  -2  16   7        0.26        5.34      3.26 o 
  -1  16   7        3.03       11.13      8.12 o 
   0  16   7       60.82       60.01     14.41 o 
   1  16   7        4.76        0.90      6.17 o 
   2  16   7        2.82       -4.38      7.91 o 
  -5  17   7        6.19       11.57      7.70 o 
  -4  17   7       96.79       86.13      8.42 o 
  -3  17   7       24.97       40.17     16.71 o 
  -2  17   7       22.76       25.06      3.40 o 
  -1  17   7        0.03        1.63      2.98 o 
   0  17   7        0.42        4.21      2.94 o 
   1  17   7       10.94        6.88      6.52 o 
  -5  18   7        9.31       19.17      4.95 o 
  -4  18   7       13.67        8.01      4.95 o 
  -3  18   7       14.53       12.80     10.34 o 
  -2  18   7       23.08       21.20      3.28 o 
  -1  18   7        1.89        0.99      6.58 o 
   0  18   7       16.04        4.98      6.77 o 
   1  18   7        1.01       -6.40      6.76 o 
  -5  19   7       10.18       12.43      6.71 o 
  -4  19   7        0.00        2.94      3.88 o 
  -3  19   7        7.03       -2.21      7.53 o 
  -2  19   7        8.85       14.40      6.67 o 
  -1  19   7        0.69       -0.85      2.93 o 
   0  19   7        2.59        6.35     12.70 o 
   1  19   7       12.20        4.39      7.22 o 
  -4  20   7        1.93        0.80      3.93 o 
  -3  20   7        0.00        3.98      7.89 o 
  -2  20   7       10.27       10.79      8.66 o 
  -1  20   7        4.68       10.47      3.48 o 
   0  20   7       40.43       29.12     16.88 o 
   1  20   7        1.66       10.51      7.52 o 
  -4  21   7       10.81        1.00      4.65 o 
  -3  21   7        2.76        0.51      3.55 o 
  -2  21   7        5.06        0.97      3.15 o 
  -1  21   7        6.08        1.01      3.72 o 
   0  21   7        0.47        4.14      6.01 o 
   1  21   7        0.54       18.92      7.94 o 
  -4  22   7        0.19       -6.42      4.28 o 
  -3  22   7        4.86        4.06      4.88 o 
  -2  22   7        9.23        8.88      3.27 o 
  -1  22   7       15.12       14.54      5.50 o 
   0  22   7       12.26       27.68      7.43 o 
   1  22   7        5.15       -4.43      7.58 o 
  -4  23   7        4.03        9.43      4.43 o 
  -3  23   7        4.14        7.41      3.82 o 
  -2  23   7        0.31       -4.20      3.17 o 
  -1  23   7        3.57        8.43      5.05 o 
   0  23   7        2.36        7.42      7.04 o 
   1  23   7       14.96       35.00      8.51 o 
  -4  24   7        0.88        6.55      4.49 o 
  -3  24   7       29.26       20.77     10.99 o 
  -2  24   7        0.13       -3.96      3.23 o 
  -1  24   7       16.40       15.32     16.22 o 
   0  24   7        0.57       11.86      7.29 o 
   1  24   7        6.31        6.34      7.42 o 
  -4  25   7        0.60        0.63      4.09 o 
  -3  25   7        1.76        8.74      7.18 o 
  -2  25   7        0.07       -3.25      5.05 o 
  -1  25   7       12.43       20.48      6.64 o 
   0  25   7        3.17      -10.57      7.05 o 
  -3  26   7       12.31        2.76      7.24 o 
  -2  26   7        6.20        4.76      3.94 o 
  -1  26   7       44.46       45.18      7.54 o 
   0  26   7        1.15      -10.18      6.96 o 
  -3  27   7        0.95        7.05      6.54 o 
  -2  27   7        3.51       -2.18      4.09 o 
  -1  27   7        0.91       -4.42      6.15 o 
   0  27   7        1.40        9.68      7.12 o 
  -3  28   7        4.71        3.45      8.99 o 
  -2  28   7        2.13       -6.14      5.52 o 
  -1  28   7       33.55       45.89      7.84 o 
   0  28   7        7.60       21.69      7.77 o 
  -1  29   7       13.36       10.01      6.63 o 
  -2  30   7        6.44        0.52      5.28 o 
  -5   0   8        0.24       -9.60      6.40 o 
  -4   0   8        8.64       12.44      5.69 o 
  -3   0   8       39.06       24.71      4.55 o 
  -2   0   8       59.80       73.45      7.85 o 
  -1   0   8       22.47       21.27      6.05 o 
   1   0   8       21.48        7.60     12.95 o 
  -5   1   8        5.07        8.55      6.59 o 
  -4   1   8        0.53        7.96      2.74 o 
  -3   1   8        3.49        5.06      4.59 o 
  -2   1   8        1.18        4.37      5.08 o 
  -1   1   8       42.48       40.73      6.80 o 
   0   1   8      154.89      136.36      9.77 o 
   1   1   8        0.00       -2.57      5.39 o 
   2   1   8        5.95       13.41     19.82 o 
  -5   2   8       19.09       25.65      7.23 o 
  -4   2   8        3.02       -0.39      4.59 o 
  -3   2   8        0.44       10.04      6.00 o 
  -2   2   8        0.90       -2.78      4.22 o 
  -1   2   8       31.07       36.42      4.62 o 
   1   2   8        9.77       11.06      4.61 o 
   2   2   8        2.54        2.08      7.04 o 
  -5   3   8       70.56       59.51      5.99 o 
  -4   3   8        2.92        0.91      3.92 o 
  -3   3   8       68.51       53.88     10.42 o 
  -2   3   8        2.98        4.53      4.19 o 
  -1   3   8        0.01        8.06      2.69 o 
   0   3   8      222.68      208.74     23.51 o 
   1   3   8        7.29        1.01      3.53 o 
   2   3   8        3.42        5.47      5.23 o 
  -5   4   8       15.45       31.83      5.22 o 
  -4   4   8        0.01       -3.12      4.96 o 
  -3   4   8       32.40       26.97     10.08 o 
  -1   4   8        0.02        5.30      6.04 o 
   0   4   8       59.94      131.91     23.54 o 
   1   4   8        5.75        2.73      3.46 o 
   2   4   8        6.48        7.51      9.86 o 
  -5   5   8       14.67        6.66      3.88 o 
  -4   5   8        6.11       -1.36      3.67 o 
  -3   5   8        0.61        1.72      4.04 o 
  -2   5   8        0.33       13.24      5.18 o 
  -1   5   8        0.02        5.22      4.88 o 
   0   5   8      108.15      111.83      9.97 o 
   1   5   8        9.91       17.51      5.62 o 
   2   5   8        0.81       11.00      5.48 o 
  -5   6   8        0.02        1.23      4.43 o 
  -4   6   8       13.45        6.89      6.07 o 
  -3   6   8       22.39       12.45      4.19 o 
  -2   6   8        2.71       -0.74      3.56 o 
  -1   6   8        5.87       27.40      5.99 o 
   0   6   8        6.59       29.48     14.67 o 
   1   6   8       18.24       18.80      4.20 o 
   2   6   8        0.78       17.35      7.77 o 
  -5   7   8        1.04       11.56      4.77 o 
  -4   7   8        1.06       -0.16      3.13 o 
  -3   7   8        0.02        1.01      4.00 o 
  -2   7   8        2.07        3.61      5.07 o 
  -1   7   8       44.34       49.20      9.89 o 
   0   7   8        5.25        4.46      2.70 o 
   1   7   8        3.79       10.11      3.50 o 
  -5   8   8        0.00       20.19      6.54 o 
  -4   8   8       12.02       11.60      4.47 o 
  -3   8   8        0.12       14.69      4.10 o 
  -2   8   8        8.09       15.74      7.08 o 
  -1   8   8        8.07       10.97     12.63 o 
   0   8   8        9.73        2.41      2.98 o 
   1   8   8        2.35        4.05      3.72 o 
  -5   9   8        1.12        9.32      6.09 o 
  -4   9   8       30.84       33.47      3.80 o 
  -3   9   8       36.05       39.66      6.61 o 
  -2   9   8       10.41        7.06      2.84 o 
  -1   9   8        6.81        1.56      2.34 o 
   0   9   8        9.97       16.55      4.54 o 
   1   9   8        0.05        0.90      3.99 o 
  -5  10   8        4.78        4.69      4.59 o 
  -4  10   8       25.41       38.97     22.31 o 
  -3  10   8        1.50       15.40      4.31 o 
  -2  10   8        4.68        6.31      7.61 o 
  -1  10   8        3.69        1.71      3.11 o 
   0  10   8        0.00       -0.47      2.65 o 
   1  10   8        0.40        1.76      3.99 o 
  -5  11   8        2.49        2.61      5.31 o 
  -4  11   8      107.45       79.51     13.41 o 
  -3  11   8       55.54       77.11     29.92 o 
  -2  11   8       16.44       19.97     10.32 o 
  -1  11   8        8.95        5.79      4.75 o 
   0  11   8        5.68       -0.80      5.58 o 
   1  11   8        3.34       -5.81      7.03 o 
  -5  12   8       20.60        8.88      4.87 o 
  -4  12   8       20.84       36.21     23.11 o 
  -3  12   8      124.58      107.26     16.32 o 
  -2  12   8        8.22        6.18      5.71 o 
  -1  12   8       13.41       18.55      5.82 o 
   0  12   8        6.10        4.56      2.54 o 
   1  12   8        3.05       -0.38      5.59 o 
  -5  13   8        0.12       -2.25      4.84 o 
  -4  13   8       37.40       38.64      7.03 o 
  -3  13   8       57.78       83.22      6.05 o 
  -2  13   8       14.46        4.61      3.27 o 
  -1  13   8       13.42        4.28      7.74 o 
   0  13   8       24.46       22.90      5.15 o 
   1  13   8        3.15       -3.52     10.66 o 
  -5  14   8        0.03       -8.65      8.86 o 
  -4  14   8        0.02        9.92      4.50 o 
  -3  14   8       91.81       81.04      7.25 o 
  -2  14   8        5.56        2.41      3.91 o 
  -1  14   8       31.57       30.86      4.65 o 
   0  14   8        2.13       -1.63      4.07 o 
   1  14   8        5.86       14.62      7.04 o 
  -5  15   8        0.83        2.76      4.83 o 
  -4  15   8      119.80      103.06      6.85 o 
  -3  15   8        0.03       -4.95      5.18 o 
  -2  15   8       38.93       15.99      6.55 o 
  -1  15   8       11.80       20.50      5.51 o 
   0  15   8        0.01        8.23      6.73 o 
   1  15   8        3.55       -0.80      7.02 o 
  -4  16   8       51.24       50.72     13.92 o 
  -3  16   8       83.03       65.27     11.74 o 
  -2  16   8        6.39        1.78      3.38 o 
  -1  16   8        6.61        9.18      3.35 o 
   0  16   8        0.16        3.64      3.99 o 
   1  16   8        1.49       13.51      8.23 o 
  -4  17   8        2.11       15.82      4.87 o 
  -3  17   8        9.46        5.21      3.86 o 
  -2  17   8        1.57        1.57      4.52 o 
  -1  17   8        8.07       10.36      3.45 o 
   0  17   8        2.27        3.64      6.68 o 
   1  17   8       19.04       11.19      8.02 o 
  -4  18   8        0.39       -5.99      7.96 o 
  -3  18   8       13.07        7.36     11.49 o 
  -2  18   8        9.02       -5.12      3.63 o 
  -1  18   8        4.15        7.49      3.49 o 
   0  18   8       25.35       18.59      7.72 o 
   1  18   8        4.74       18.73      8.28 o 
  -4  19   8        1.96       13.80      5.40 o 
  -3  19   8       16.68        3.84      6.85 o 
  -2  19   8        5.26        2.32      3.68 o 
  -1  19   8        5.41       10.30     17.20 o 
   0  19   8        0.02       16.46      7.30 o 
  -4  20   8        1.15       -3.27     12.30 o 
  -3  20   8        0.27        0.93      7.52 o 
  -2  20   8       11.01       30.02      4.01 o 
  -1  20   8       18.44       17.32      4.39 o 
   0  20   8       15.19       30.38      8.02 o 
  -4  21   8        1.48       -0.24     11.23 o 
  -3  21   8        0.57        7.91      4.19 o 
  -2  21   8        0.03        8.93     11.56 o 
  -1  21   8        0.59        5.83     12.53 o 
   0  21   8        4.21        1.19      7.21 o 
  -4  22   8        3.25        5.26      4.71 o 
  -3  22   8        0.24      -11.53      7.68 o 
  -2  22   8        1.86        8.03      6.36 o 
  -1  22   8        1.15       10.75      6.66 o 
   0  22   8       12.50       11.99      7.52 o 
  -3  23   8        0.14        3.96      4.22 o 
  -2  23   8        0.57       23.73     13.69 o 
   0  23   8        4.33        0.27      6.73 o 
  -2  24   8        0.61        8.36      6.36 o 
  -1  24   8        0.62        2.95      6.54 o 
  -3  25   8        0.56       12.05      5.49 o 
  -2  25   8        2.09        5.42      5.81 o 
  -1  25   8        0.68       -2.27      6.64 o 
  -2  26   8        7.41       15.39      6.15 o 
  -1  26   8       15.05        6.43      6.85 o 
  -5   1   9        0.06       -7.48      4.99 o 
  -4   1   9        0.04        5.17      7.35 o 
  -1   1   9        8.01       11.21      5.95 o 
   0   1   9        0.04       12.16      6.15 o 
   1   1   9        1.53        9.71      6.99 o 
  -5   2   9       29.36       21.14      5.34 o 
  -4   2   9        0.06       -1.56      4.25 o 
  -3   2   9       13.43        6.56      2.76 o 
  -2   2   9        0.37       -7.43      6.77 o 
   0   2   9       22.04       17.46      4.60 o 
   1   2   9        0.53        9.96      7.33 o 
  -5   3   9        0.04       -7.07      4.98 o 
  -4   3   9        0.29       30.32      7.13 o 
  -2   3   9        3.69       17.09      6.99 o 
   0   3   9        9.55        8.36      4.66 o 
   1   3   9        0.62        0.76      3.87 o 
  -5   4   9        3.22       16.02      5.26 o 
  -4   4   9        2.32        8.22      4.48 o 
  -3   4   9       29.09       15.60      6.26 o 
  -1   4   9       91.03       72.27      8.23 o 
   0   4   9        0.28        7.02      3.86 o 
   1   4   9        0.75        2.78     19.64 o 
  -5   5   9        5.82        1.59     12.08 o 
  -4   5   9        0.00        1.40      6.62 o 
  -3   5   9       35.42        5.85      5.71 o 
  -2   5   9        1.60       15.39      6.94 o 
  -1   5   9       22.11       42.07     15.69 o 
   0   5   9        2.56        1.25      3.84 o 
   1   5   9        0.05       -2.99      7.54 o 
  -5   6   9        3.81       10.81      5.20 o 
  -4   6   9        2.40       -0.20      3.30 o 
  -3   6   9        6.85       16.39      6.56 o 
  -1   6   9        0.62       28.68      8.36 o 
   0   6   9       34.01       22.96     10.29 o 
   1   6   9       16.00        6.41      6.45 o 
  -5   7   9        8.84       11.60      5.22 o 
  -4   7   9       12.26       22.60     14.56 o 
  -3   7   9        2.86        2.86      9.55 o 
  -2   7   9        3.46        1.65      4.33 o 
  -1   7   9       76.17       55.59     34.94 o 
   0   7   9        5.19        6.50      5.28 o 
   1   7   9        3.57        8.49      7.42 o 
  -5   8   9       12.61       11.84      7.67 o 
  -4   8   9       94.25       64.03     22.55 o 
  -3   8   9        0.04        3.08      7.34 o 
  -2   8   9        0.05       -1.91      5.99 o 
  -1   8   9       17.22       23.21      8.04 o 
   0   8   9        1.37        3.72      3.39 o 
  -5   9   9        4.31        1.59      5.36 o 
  -4   9   9        3.90        6.93     12.87 o 
  -3   9   9       28.55       23.29      6.25 o 
  -2   9   9        7.15       20.76      9.34 o 
  -1   9   9        3.23        9.71      3.85 o 
   0   9   9       10.05       -6.22      4.79 o 
  -4  10   9        8.73       15.90      7.58 o 
  -3  10   9       18.60       33.76      6.86 o 
  -2  10   9        0.72        3.72     19.74 o 
  -1  10   9       17.40       27.03      4.65 o 
   0  10   9        1.74        5.36      6.33 o 
  -4  11   9        9.36       10.98      4.78 o 
  -3  11   9        1.06        9.42      6.08 o 
  -2  11   9       18.08       15.05      6.22 o 
  -1  11   9       24.73       30.47      6.10 o 
   0  11   9        1.38       10.90      4.67 o 
  -4  12   9       14.12       27.57      7.81 o 
  -3  12   9        2.27        0.73      4.12 o 
  -2  12   9       11.43       23.48      3.99 o 
  -1  12   9       10.02        4.83      3.77 o 
   0  12   9        0.02        0.54      7.37 o 
  -4  13   9       26.58       34.11      8.94 o 
  -3  13   9        1.32        9.19      4.38 o 
  -2  13   9       27.86       31.61      5.05 o 
  -1  13   9        0.73        7.51      4.36 o 
   0  13   9        5.59       -0.16      7.44 o 
  -3  14   9       24.10        6.22      4.25 o 
  -2  14   9        8.46       11.89      5.90 o 
  -1  14   9        9.62       11.55     12.05 o 
  -4  15   9        6.21       -1.98      4.64 o 
  -3  15   9        1.99       -6.83      4.55 o 
  -2  15   9        0.01       -2.42      6.39 o 
  -1  15   9       11.74        3.57      6.71 o 
   0  15   9        4.70        1.63      7.28 o 
  -4  16   9       16.68        3.53      7.59 o 
  -3  16   9        6.57        3.87     10.78 o 
  -2  16   9        0.36       -3.52      4.38 o 
  -1  16   9        5.20        6.03      4.54 o 
   0  16   9       17.68       23.17      8.02 o 
  -4  17   9        2.70        2.21     12.04 o 
  -3  17   9        0.88        0.11      4.24 o 
  -2  17   9        4.85       -0.32      6.71 o 
  -1  17   9        0.61        3.63     17.38 o 
   0  17   9       16.34       24.59      8.57 o 
  -3  18   9        6.25       -6.99      4.66 o 
  -2  18   9        9.80        4.83      5.56 o 
  -1  18   9        1.95       -7.43      6.66 o 
  -3  19   9       13.98        7.60     14.18 o 
  -2  19   9        3.81        4.61      7.35 o 
  -3  20   9        0.04        0.43      5.02 o 
  -2  20   9        0.00        0.06      4.38 o 
  -3  21   9        0.68       -7.34      4.90 o 
  -2  21   9        0.04       -1.33      4.90 o 
  -4   0  10       15.35       16.45      7.82 o 
  -4   1  10        0.69       -3.95     13.03 o 
  -4   2  10        6.68       -2.62      6.15 o 
  -3   2  10        0.28        0.33      6.19 o 
  -4   3  10        0.99        1.29      4.92 o 
  -4   4  10        1.00       17.97      8.21 o 
  -4   5  10        9.66        4.45      6.81 o 
  -3   5  10        2.06       -7.85      6.22 o 
  -4   6  10        4.02        1.16      5.01 o 
  -1   6  10       24.28       48.01      8.48 o 
  -4   7  10        0.00       -5.14      4.85 o 
  -2   7  10        0.08        3.93      6.48 o 
  -1   7  10       20.12       18.65      7.30 o 
  -4   8  10       12.80       14.88      6.80 o 
  -3   8  10       14.52        4.70      7.12 o 
  -2   8  10        6.21       -9.83      6.58 o 
  -3   9  10        1.02       15.54      7.32 o 
  -2   9  10        7.77        3.12      6.74 o 
  -1   9  10        7.04       12.72      7.31 o 
  -3  10  10        7.52       13.09      5.20 o 
  -1  10  10        6.13       -0.22      4.97 o 
  -3  11  10        0.04       -0.61      7.17 o 
  -2  11  10        0.48       25.59      7.35 o 
  -1  11  10        0.03       12.56      5.28 o 
  -3  12  10        1.06        7.41      4.86 o 
  -2  12  10       25.00        5.68      4.90 o 
  -1  12  10        2.04       13.14      5.05 o 
  -3  13  10        2.47        3.50      4.68 o 
  -2  13  10        1.57       15.43      7.60 o 
  -3  14  10        0.41        9.83      6.86 o 
  -2  14  10        0.37       -7.90      5.26 o 
  -2  15  10        0.23        4.91      4.99 o 
                                                 
